# Supplementary material for: Integrative Radiogenomics Approach for Risk Assessment of Post-Operative Metastasis in Pathological T1 Renal Cell Carcinoma: A Pilot Retrospective Cohort Study
Source: Cancers (Basel). 2020 Apr 2;12(4):866. doi: 10.3390/cancers12040866 (PMC7226068; doi:10.3390/cancers12040866)
Supplement: Supplementary file 1 [file cancers-12-00866-s001.zip]

Archive with 1 entries (1 files):
- cancers-763956-supplementary.xls
