# Supplementary material for: Integrative Radiogenomics Approach for Risk Assessment of Post-Operative Metastasis in Pathological T1 Renal Cell Carcinoma: A Pilot Retrospective Cohort Study
Source: Cancers (Basel). 2020 Apr 2;12(4):866. doi: 10.3390/cancers12040866 (PMC7226068; doi:10.3390/cancers12040866)
Supplement: Supplementary file 1 [file cancers-12-00866-s001.zip › cancers-763956-supplementary.xls]

## Sheet: Table S1
Table S1. Patient demographics and clinical information
Patient-ID	Date of operation	Date of last followup	Followup duration (days)	sex (M: male, F: female)	Age (yrs) at diagnosis	Post-operative metastasis	Data availability of whole transcriptome sequencing	Type of surgery	Pathologic tumor size (cm)	Fuhrman grade	Pathologic subtype	pT	Site of metastasis	Metastasis-free-survival (event vs censored)	Metastasis-free-survival (days)
RCC-SMC-1	2010-03-25	2014-01-26	1403	M	71.4904	Yes	No	Laparoscopic partial nephrectomy	2	3	clear cell	pT1a	Lung	1	1105
RCC-SMC-10	2011-09-08	2019-01-21	2692	M	70.3644	No	No	Open radical nephrectomy	3	3	clear cell	pT1a	No	0	2692
RCC-SMC-11	2011-10-20	2019-02-14	2674	M	56.5945	Yes	No	Robot-assisted laparoscopic partial nephrectomy	3.2	2	clear cell	pT1a	Lung	1	458
RCC-SMC-12	2011-11-02	2019-01-10	2626	M	42.8384	No	No	Laparoscopic radical nephrectomy	4.7	3	clear cell	pT1b	No	0	2626
RCC-SMC-13	2011-11-09	2013-10-21	712	M	61.1589	No	No	Open radical nephrectomy	3.7	2	clear cell	pT1a	No	0	712
RCC-SMC-14	2011-11-25	2017-11-30	2197	M	37.8685	No	No	Laparoscopic radical nephrectomy	4	2	clear cell	pT1a	No	0	2197
RCC-SMC-15	2011-12-09	2018-11-20	2538	M	56.8274	No	Yes	Laparoscopic radical nephrectomy	5	3	clear cell	pT1b	No	0	2538
RCC-SMC-16	2011-12-14	2019-01-10	2584	M	64.4767	Yes	No	Open partial nephrectomy	5	3	clear cell	pT1b	Lung	1	1505
RCC-SMC-17	2011-12-26	2018-11-29	2530	M	64.674	No	No	Laparoscopic radical nephrectomy	1.5	2	clear cell	pT1a	No	0	2530
RCC-SMC-18	2012-01-16	2018-01-18	2194	M	40.6438	No	No	Laparoscopic radical nephrectomy	2.3	3	clear cell	pT1a	No	0	2194
RCC-SMC-19	2012-01-17	2018-05-10	2305	M	38.7753	No	Yes	Laparoscopic radical nephrectomy	3.2	3	clear cell	pT1a	No	0	2305
RCC-SMC-2	2011-01-03	2019-01-23	2942	F	50.3507	Yes	No	Laparoscopic partial nephrectomy	2.8	3	clear cell	pT1a	Lung	1	927
RCC-SMC-20	2012-01-18	2018-09-29	2446	M	56.6164	No	Yes	Open radical nephrectomy	5	3	clear cell	pT1b	No	0	2446
RCC-SMC-21	2012-02-13	2018-11-16	2468	M	59.1178	No	No	Laparoscopic radical nephrectomy	4.5	2	clear cell	pT1b	No	0	2468
RCC-SMC-22	2012-02-17	2016-12-02	1750	M	51.863	No	Yes	Laparoscopic radical nephrectomy	3.5	3	clear cell	pT1a	No	0	1750
RCC-SMC-23	2012-03-07	2018-04-20	2235	M	52.8658	No	No	Open radical nephrectomy	3	2	clear cell	pT1a	No	0	2235
RCC-SMC-24	2012-05-08	2017-07-05	1884	M	49.674	No	No	Laparoscopic radical nephrectomy	4.1	1	clear cell	pT1a	No	0	1884
RCC-SMC-25	2012-05-15	2018-04-25	2171	F	56.2603	No	No	Laparoscopic radical nephrectomy	5.5	3	clear cell	pT1b	No	0	2171
RCC-SMC-26	2012-05-17	2013-07-22	431	F	63.5425	No	No	Open radical nephrectomy	2	3	clear cell	pT1a	No	0	431
RCC-SMC-27	2012-05-22	2018-04-10	2149	F	47.8904	No	No	Laparoscopic radical nephrectomy	4	2	clear cell	pT1b	No	0	2149
RCC-SMC-28	2012-05-23	2015-05-04	1076	M	43.9753	Yes	No	Open radical nephrectomy	6	3	clear cell	pT1b	Lung	1	190
RCC-SMC-29	2012-06-28	2018-12-27	2373	M	57.7671	Yes	No	Open radical nephrectomy	3.5	3	clear cell	pT1a	Adrenal gland	1	477
RCC-SMC-3	2011-01-12	2018-03-12	2616	M	59.3205	No	No	Laparoscopic radical nephrectomy	2.8	3	clear cell	pT1a	No	0	2616
RCC-SMC-30	2012-07-10	2018-12-04	2338	M	59.4685	No	No	Laparoscopic radical nephrectomy	5.5	3	clear cell	pT1b	No	0	2338
RCC-SMC-31	2012-08-21	2019-01-04	2327	M	43.1178	No	Yes	Open radical nephrectomy	3	3	clear cell	pT1a	No	0	2327
RCC-SMC-32	2012-09-03	2017-08-25	1817	M	53.0438	No	No	Laparoscopic radical nephrectomy	3.5	4	clear cell	pT1a	No	0	1817
RCC-SMC-33	2012-09-18	2019-02-02	2328	M	52.1836	Yes	No	Laparoscopic radical nephrectomy	3.5	3	clear cell	pT1a	Pancreas	1	1320
RCC-SMC-34	2012-10-11	2014-07-02	629	M	43.8904	No	No	Robot-assisted laparoscopic partial nephrectomy	4.5	2	clear cell	pT1b	No	0	629
RCC-SMC-35	2012-10-16	2016-01-06	1177	M	61.1534	No	No	Robot-assisted laparoscopic partial nephrectomy	4.3	3	clear cell	pT1b	No	0	1177
RCC-SMC-36	2012-11-20	2018-03-16	1942	M	34.7945	No	Yes	Laparoscopic radical nephrectomy	4.5	3	clear cell	pT1b	No	0	1942
RCC-SMC-37	2012-12-04	2018-02-28	1912	F	65.7589	No	No	Laparoscopic radical nephrectomy	3.5	3	clear cell	pT1a	No	0	1912
RCC-SMC-38	2013-02-05	2019-02-08	2194	F	47.126	Yes	Yes	Laparoscopic radical nephrectomy	6	3	clear cell	pT1b	Pancreas	1	1813
RCC-SMC-39	2013-02-14	2017-11-29	1749	F	52.7726	No	No	Laparoscopic partial nephrectomy	4.5	2	clear cell	pT1b	No	0	1749
RCC-SMC-4	2011-02-22	2019-01-11	2880	M	53.5945	Yes	No	Laparoscopic partial nephrectomy	3.2	2	clear cell	pT1a	Lung	1	1893
RCC-SMC-40	2013-04-25	2013-07-24	90	F	31.3562	No	No	Robot-assisted laparoscopic partial nephrectomy	4.5	3	clear cell	pT1b	No	0	90
RCC-SMC-41	2013-05-06	2018-05-17	1837	M	46.3534	No	Yes	Laparoscopic radical nephrectomy	4	3	clear cell	pT1a	No	0	1837
RCC-SMC-43	2013-06-19	2015-01-02	562	M	39.3699	No	Yes	Open radical nephrectomy	6.5	3	clear cell	pT1b	No	0	562
RCC-SMC-44	2013-08-20	2018-07-13	1788	M	39.2137	No	No	Laparoscopic radical nephrectomy	5.8	2	clear cell	pT1b	No	0	1788
RCC-SMC-45	2013-09-03	2013-10-11	38	F	74.8466	No	Yes	Laparoscopic radical nephrectomy	3.1	3	clear cell	pT1a	No	0	38
RCC-SMC-46	2013-09-04	2018-05-10	1709	F	74.3041	No	No	Laparoscopic radical nephrectomy	5	2	clear cell	pT1b	No	0	1709
RCC-SMC-47	2013-09-05	2018-08-24	1814	F	45.0082	No	No	Laparoscopic radical nephrectomy	3.1	2	clear cell	pT1a	No	0	1814
RCC-SMC-48	2013-10-15	2019-02-13	1947	F	60.4521	Yes	No	Laparoscopic radical nephrectomy	5.2	3	clear cell	pT1b	Adrenal gland and Pancreas	1	1878
RCC-SMC-49	2013-10-21	2018-10-19	1824	M	30.3507	No	No	Robot-assisted laparoscopic partial nephrectomy	3.5	2	clear cell	pT1a	No	0	1824
RCC-SMC-5	2011-03-18	2013-09-16	913	M	59.1616	No	No	Laparoscopic radical nephrectomy	3	2	clear cell	pT1a	No	0	913
RCC-SMC-50	2013-11-07	2018-11-07	1826	F	41.6904	No	No	Robot-assisted laparoscopic partial nephrectomy	4.2	2	clear cell	pT1b	No	0	1826
RCC-SMC-51	2013-12-24	2018-11-07	1779	M	56.6301	No	No	Robot-assisted laparoscopic partial nephrectomy	3.7	3	clear cell	pT1a	No	0	1779
RCC-SMC-52	2013-12-24	2018-12-12	1814	F	52.8137	No	No	Laparoscopic radical nephrectomy	5.2	3	clear cell	pT1b	No	0	1814
RCC-SMC-53	2014-02-11	2019-01-16	1800	M	52.663	Yes	No	Laparoscopic radical nephrectomy	5.5	3	clear cell	pT1b	Lung	1	435
RCC-SMC-54	2014-04-10	2018-08-13	1586	F	59.5479	No	No	Laparoscopic partial nephrectomy	3.5	2	clear cell	pT1a	No	0	1586
RCC-SMC-55	2014-08-07	2018-08-31	1485	M	62.2055	No	No	Laparoscopic partial nephrectomy	4.5	3	clear cell	pT1b	No	0	1485
RCC-SMC-56	2015-11-03	2019-01-18	1172	M	67.3123	No	No	Laparoscopic radical nephrectomy	4.2	3	clear cell	pT1b	No	0	1172
RCC-SMC-57	2015-11-04	2018-11-20	1112	M	44.8658	No	Yes	Laparoscopic radical nephrectomy	5.5	3	clear cell	pT1b	No	0	1112
RCC-SMC-58	2016-04-07	2019-01-24	1022	M	48.0575	Yes	No	Robot-assisted laparoscopic partial nephrectomy	3.5	3	clear cell	pT1a	Lung	1	76
RCC-SMC-59	2016-05-10	2019-01-21	986	F	39.9562	No	No	Laparoscopic radical nephrectomy	6	3	clear cell	pT1b	No	0	986
RCC-SMC-6	2011-04-01	2018-05-25	2611	F	54.1562	No	No	Open radical nephrectomy	2.6	3	clear cell	pT1a	No	0	2611
RCC-SMC-7	2011-05-12	2018-04-30	2545	M	50.9315	No	No	Open radical nephrectomy	3.4	3	clear cell	pT1a	No	0	2545
RCC-SMC-8	2011-07-04	2017-08-24	2243	M	58.274	No	No	Laparoscopic radical nephrectomy	2.7	2	clear cell	pT1a	No	0	2243
RCC-SMC-9	2011-07-20	2014-03-13	967	M	67.3425	No	No	Laparoscopic radical nephrectomy	3	3	clear cell	pT1a	No	0	967

## Sheet: Table S2
Table S2. Patient demographics and clinical information in the radiomics validation cohort
No	bcr_patient_barcode	age_at_initial_pathologic_diagnosis	gender	tumor_grade	laterality	ajcc_tumor_pathologic_pt	ajcc_nodes_pathologic_pn	ajcc_metastasis_pathologic_pm	ajcc_pathologic_tumor_stage	vital_status	death_days_to
1	TCGA-B0-4833	82	FEMALE	G2	Left	T1b	N0	M0	Stage I	Dead	2386
2	TCGA-B0-4839	80	FEMALE	G2	Left	T1b	N0	M0	Stage I	Dead	1639
3	TCGA-B0-5077	77	MALE	G3	Left	T1a	N0	M0	Stage I	Dead	1317
4	TCGA-B0-5110	71	FEMALE	G2	Right	T1a	N0	M0	Stage I	Alive	[Not Applicable]
5	TCGA-B0-5121	56	MALE	G2	Right	T1b	N0	M0	Stage I	Alive	[Not Applicable]
6	TCGA-B0-5697	50	MALE	G2	Right	T1a	N0	M0	Stage I	Alive	[Not Applicable]
7	TCGA-B0-5698	77	MALE	G3	Right	T1b	N0	M0	Stage I	Alive	[Not Applicable]
8	TCGA-B0-5703	73	MALE	G3	Left	T1b	N0	M0	Stage I	Alive	[Not Applicable]
9	TCGA-B0-5707	39	FEMALE	G3	Right	T1a	N0	M0	Stage I	Alive	[Not Applicable]
10	TCGA-B8-4148	63	FEMALE	G3	Left	T1a	N0	M0	Stage I	Alive	[Not Applicable]
11	TCGA-B8-4154	73	FEMALE	G2	Left	T1a	N0	M0	Stage I	Alive	[Not Applicable]
12	TCGA-B8-4619	58	MALE	G2	Left	T1a	N0	M0	Stage I	Alive	[Not Applicable]
13	TCGA-B8-5159	61	FEMALE	G3	Right	T1a	N0	M0	Stage I	Alive	[Not Applicable]
14	TCGA-B8-5165	43	MALE	G2	Right	T1a	N0	M0	Stage I	Alive	[Not Applicable]
15	TCGA-B8-5549	53	MALE	G3	Right	T1b	N0	M0	Stage I	Alive	[Not Applicable]
16	TCGA-B8-5551	65	FEMALE	G3	Right	T1b	N0	M0	Stage I	Alive	[Not Applicable]
17	TCGA-B8-5553	67	FEMALE	G2	Left	T1b	N0	M0	Stage I	Alive	[Not Applicable]
18	TCGA-BP-4353	61	MALE	G2	Left	T1	N0	M0	Stage I	Dead	375
19	TCGA-BP-4768	72	FEMALE	G2	Left	T1a	N0	M0	Stage I	Alive	[Not Applicable]
20	TCGA-BP-4964	54	FEMALE	G2	Right	T1a	N0	M0	Stage I	Alive	[Not Applicable]
21	TCGA-BP-4986	75	MALE	G3	Right	T1a	N0	M0	Stage I	Alive	[Not Applicable]
22	TCGA-BP-4988	72	MALE	G2	Right	T1a	N0	M0	Stage I	Dead	828
23	TCGA-BP-4995	68	MALE	G3	Right	T1b	N0	M0	Stage I	Alive	[Not Applicable]
24	TCGA-BP-5006	61	MALE	G2	Left	T1a	N0	M0	Stage I	Alive	[Not Applicable]
25	TCGA-BP-5186	50	FEMALE	G2	Right	T1a	N0	M0	Stage I	Alive	[Not Applicable]
26	TCGA-CJ-4872	51	MALE	G4	Right	T1b	N0	M0	Stage I	Alive	[Not Applicable]
27	TCGA-CZ-4859	59	FEMALE	G2	Right	T1	N0	M0	Stage I	Alive	[Not Applicable]
28	TCGA-CZ-5984	51	MALE	G3	Left	T1b	N0	M0	Stage I	Alive	[Not Applicable]

## Sheet: Table S3
Table S3. Trait-associated gene list
INNER_Min_Hist (n = 2756)					INNER_MaxProb_GLCM (n = 2158)					OUTER_Energy_HIST (n = 4747)					Under80HURatio (n = 1275)
	Gene	Correlation	P value		No.	Gene	Correlation	P value		No.	Gene	Correlation	P value		No.	Gene	Correlation	P value
1550	MYOF	-0.936415	2.20043e-05		359	CORO7	0.892573	0.000218397		764	CLEC2L	0.984715	3.86395e-08		17	ADH4	0.974057	4.1145e-07
1184	KLHL21	-0.930515	3.25189e-05		540	EXOSC1	0.864824	0.000589137		3537	SCUBE2	0.9846	3.99635e-08		782	NPTX2	0.970281	7.54222e-07
1866	PROS1	-0.927814	3.84546e-05		592	FBXL6	0.858786	0.000710649		1990	KIF26A	0.981355	9.40339e-08		1196	TNNT1	0.968882	9.25824e-07
1040	HSPA2	-0.923094	5.07831e-05		1807	ST20	0.856859	0.000753145		930	CYP4B1	0.980056	1.27104e-07		709	MIR933	0.967619	1.1052e-06
219	BTF3P11	-0.917328	6.97131e-05		1906	TMEM175	0.854259	0.000813505		3251	PZP	0.978723	1.69725e-07		429	GRHL3	0.963346	1.91865e-06
786	FAM216A	-0.915599	7.63227e-05		1939	TP53I13	0.851865	0.00087222		1841	INMT-FAM188B	0.977418	2.21444e-07		485	IL1R2	0.956098	4.27634e-06
979	GXYLT2	-0.913872	8.33947e-05		1703	SLC25A28	0.841881	0.00115215		799	CNTN4	0.977043	2.38318e-07		827	PARK2	0.952756	5.92034e-06
843	FLJ23867	-0.910678	9.77762e-05		1435	POLR2J3	0.8391	0.00124091		58	ADAMTS19	0.97679	2.50282e-07		811	OXT	0.950141	7.51563e-06
256	C1R	-0.908979	0.000106163		323	CLCN7	0.832912	0.00145679		3103	PPM1H	0.976545	2.62294e-07		471	ICAM5	0.935957	2.27099e-05
176	BAI2	-0.907008	0.000116564		290	CDK10	0.831924	0.00149372		1598	GPIHBP1	0.976416	2.6884e-07		460	HOXC13	0.93309	2.75418e-05
1245	LOC100128164	-0.906338	0.000120273		1403	PHKG2	0.831138	0.00152357		1494	GAS1	0.976186	2.80729e-07		1086	SNCA	0.931607	3.03307e-05
1807	PLTP	-0.905131	0.000127175		564	FAM176C	0.82668	0.00170148		837	CPB1	0.976149	2.82673e-07		937	RAB42	0.925152	4.50838e-05
61	ALKBH7	-0.904819	0.00012901		1690	SLC12A7	0.826039	0.00172828		3837	SOX11	0.975352	3.27378e-07		539	KLK1	0.92037	5.91559e-05
772	FAM155B	-0.90426	0.000132349		1847	TAF10	0.826025	0.00172888		1812	IGF2	0.975116	3.41596e-07		217	CLLU1OS	0.914686	8.00015e-05
1271	LOC100506548	-0.903934	0.000134322		488	EFCAB4A	0.819863	0.00200304		966	DCLK3	0.974813	3.60533e-07		462	HPD	0.912968	8.72858e-05
762	FAIM	-0.903336	0.000138005		567	FAM183B	0.818879	0.00204963		656	CD300LG	0.974484	3.82064e-07		1155	TEX101	0.90338	0.000137727
1215	LENG9	-0.900371	0.000157408		856	IRF7	0.814343	0.00227504		1430	FOXG1	0.973851	4.26232e-07		41	ALDH3A1	0.902801	0.000141359
2275	SPOCK1	-0.900132	0.000159053		226	CABP7	0.808259	0.00260578		3162	PRND	0.973302	4.67615e-07		426	GPRC5A	0.898533	0.000170434
542	CTHRC1	-0.899028	0.000166849		163	C12orf45	0.807174	0.00266837		2266	LRRC38	0.972895	5.00276e-07		258	CYP4F11	0.897424	0.000178685
1146	KCNS3	-0.89788	0.000175253		1262	NFKB2	0.806574	0.00270341		4179	TMEM47	0.972439	5.3893e-07		1173	TMC5	0.895041	0.000197436
2065	RSL1D1	-0.897423	0.000178694		1704	SLC25A45	0.803223	0.0029056		622	CCDC164	0.971595	6.16511e-07		1140	TACSTD2	0.894735	0.000199949
932	GNAZ	-0.895447	0.00019414		671	GALNT9	0.801387	0.00302102		201	AQP5	0.971471	6.28595e-07		746	MYLPF	0.894431	0.000202464
2524	TRIQK	-0.894786	0.000199527		176	C16orf7	0.801259	0.00302916		3047	PLCL1	0.970164	7.67496e-07		926	PTPRZ1	0.890001	0.000242
2243	SNORD49B	-0.892004	0.000223459		469	DTX2	0.800611	0.0030708		83	ADRA1B	0.969994	7.87239e-07		651	LRG1	0.888141	0.000260245
2490	TNFRSF11B	-0.89148	0.000228203		1572	RNF148	0.798659	0.00319877		2761	NPY5R	0.969484	8.48543e-07		326	EPCAM	0.888013	0.000261541
358	CCDC6	-0.891467	0.00022832		1010	LOC100862671	0.793487	0.00355686		1813	IGF2-AS	0.969223	8.81393e-07		620	LOC254559	0.886122	0.000281207
1542	MXRA8	-0.891347	0.000229423		1946	TRAF2	0.793366	0.00356562		676	CDC42EP4	0.968891	9.24557e-07		1179	TMEM130	0.885657	0.000286216
1820	POLR3G	-0.889488	0.000246936		61	ANKRD24	0.790259	0.00379498		3485	RXFP2	0.968639	9.58347e-07		481	IGSF9	0.881341	0.000335969
604	DEPTOR	-0.888845	0.000253228		460	DPP9	0.78949	0.00385333		2818	OLFM1	0.968013	1.04663e-06		941	RBM24	0.881065	0.000339357
2708	ZNF365	-0.887026	0.000271671		1770	SOLH	0.786626	0.00407681		4293	TSPAN13	0.967627	1.10396e-06		1129	STON2	0.880234	0.000349731
834	FKBP10	-0.884605	0.000297795		1448	PPP1R35	0.785528	0.00416495		2905	PCDHAC2	0.967558	1.1146e-06		734	MTHFS	0.873956	0.000436007
2037	RPLP0P2	-0.884301	0.000301201		315	CHRNA10	0.785361	0.00417844		1102	EBF3	0.967406	1.13805e-06		690	MGC45800	0.871843	0.000468378
1926	RAB34	-0.87973	0.000356132		563	FAM173A	0.784486	0.00424989		2647	NAALAD2	0.967342	1.14798e-06		301	DUSP27	0.867602	0.000538823
2286	SRD5A1P1	-0.879658	0.000357048		827	IDUA	0.778189	0.00479073		1486	GABRR1	0.967296	1.1552e-06		149	CBS	0.866443	0.000559413
1316	LOC439990	-0.879518	0.000358852		1008	LOC100507501	0.776671	0.00492828		3972	SV2B	0.96717	1.17517e-06		1266	ZNF365	0.866176	0.000564223
2615	VPREB3	-0.879147	0.00036365		1497	PUS1	0.772204	0.00535029		2760	NPY1R	0.96607	1.36085e-06		15	ADCK3	0.865061	0.000584704
980	H3F3A	-0.879132	0.00036384		1312	OGFR	0.77205	0.0053652		3014	PIK3R6	0.965473	1.47073e-06		421	GOLGA8C	0.863463	0.000615041
763	FAM110B	-0.879019	0.000365307		998	LOC100505761	0.771492	0.0054199		3973	SVEP1	0.96532	1.49984e-06		249	CXADR	0.862312	0.000637619
2084	SAMD1	-0.878833	0.000367747		2082	ZMYND10	0.770717	0.00549639		4442	VWA5B2	0.965118	1.5391e-06		842	PDX1	0.862277	0.000638314
2507	TPST2	-0.878019	0.000378531		253	CCDC137	0.768378	0.00573223		4150	TMEM163	0.965057	1.55124e-06		669	MAGEC1	0.861987	0.000644095
678	EFNA3	-0.877985	0.000378983		474	E4F1	0.767222	0.00585151		74	ADH1A	0.965014	1.55961e-06		805	OR2T34	0.861795	0.000647959
1479	MMRN1	-0.877749	0.000382164		658	FUK	0.767132	0.00586089		2530	MKX	0.964747	1.61336e-06		483	IL13RA2	0.861758	0.000648702
2036	RPLP0	-0.87741	0.000386751		2088	ZNF18	0.76692	0.00588294		1335	FBLN1	0.964746	1.61351e-06		883	PLK1S1	0.861703	0.000649809
1110	ITPKA	-0.876824	0.000394803		1757	SNORD35A	0.765562	0.00602594		191	APOD	0.964491	1.66613e-06		407	GKN2	0.861552	0.000652842
554	CXADR	-0.87617	0.000403919		1632	SCNN1D	0.764205	0.00617141		193	APOLD1	0.964464	1.67171e-06		379	FOXN1	0.860991	0.000664276
388	CD44	-0.875701	0.000410559		1832	SUV420H2	0.762673	0.00633856		1432	FOXI2	0.963869	1.79989e-06		645	LOC654342	0.860202	0.000680601
2185	SLC25A43	-0.875296	0.000416358		1281	NOP2	0.761856	0.00642917		531	C4orf32	0.963713	1.83472e-06		347	FAM123C	0.860031	0.000684185
1256	LOC100132891	-0.873685	0.000440056		1533	RASSF7	0.761262	0.00649551		3184	PRRG3	0.963599	1.86062e-06		1134	SUGT1P1	0.858393	0.000719166
738	EPX	-0.872398	0.00045971		1007	LOC100507387	0.75834	0.00682964		4555	ZDHHC22	0.96356	1.86932e-06		60	APOH	0.857199	0.000745514
425	CEP192	-0.871429	0.000474932		1350	PAX8	0.757919	0.00687874		3874	SPRY2	0.963439	1.89726e-06		1135	SULT2B1	0.85541	0.00078634
1448	MIR1238	-0.870281	0.000493469		432	DGKZ	0.756871	0.00700224		487	C1QTNF7	0.963262	1.93829e-06		147	CBR3	0.854787	0.000800955
652	DTD1	-0.868895	0.000516557		1080	LRRC48	0.755307	0.00718954		2774	NRG3	0.962966	2.00873e-06		250	CXCL1	0.852213	0.000863497
2233	SNCA	-0.868366	0.000525591		400	CXorf68	0.754676	0.00726611		2891	PCDH18	0.962908	2.02272e-06		38	ALCAM	0.851934	0.000870475
1803	PLOD2	-0.867447	0.000541557		159	C11orf48	0.753824	0.00737048		943	DACH1	0.962834	2.04073e-06		869	PKP2	0.849165	0.000942193
831	FHOD3	-0.867276	0.000544551		1045	LOC440356	0.75295	0.00747869		3437	ROBO2	0.962482	2.12808e-06		1018	S100A3	0.848797	0.000952055
1141	KCNK2	-0.866543	0.000557609		1274	NME3	0.752659	0.00751495		4438	VSTM4	0.962453	2.13544e-06		875	PLAG1	0.847665	0.000982863
257	C1S	-0.864891	0.000587888		963	LINC00032	0.751403	0.00767296		1928	KCNJ8	0.962224	2.19396e-06		793	NWD1	0.846876	0.00100478
196	BHLHA15	-0.86373	0.000609894		1740	SNHG9	0.750392	0.00780198		4472	WFS1	0.961961	2.26259e-06		203	CHRNB1	0.846644	0.0010113
711	ELK2AP	-0.863342	0.000617376		1182	MIR4690	0.749065	0.0079736		3473	RSPO3	0.961655	2.34466e-06		422	GPC5	0.846317	0.00102052
900	GBE1	-0.863046	0.000623142		1568	RNF126	0.74703	0.00824229		1703	HERC2P4	0.96115	2.48507e-06		506	ITPKA	0.846002	0.00102947
463	CLEC10A	-0.862867	0.00062665		2081	ZMIZ2	0.746366	0.00833128		3472	RSPO1	0.961127	2.49167e-06		51	ANKRD33B	0.845843	0.00103402
1901	PTPRF	-0.862313	0.000637591		1047	LOC553103	0.746079	0.00837011		1962	KIAA0494	0.960976	2.53492e-06		456	HOMER2	0.845597	0.00104109
862	FOXO3B	-0.862259	0.000638661		619	FLJ21408	0.745444	0.00845614		4255	TRDN	0.960412	2.70187e-06		1021	S100A7	0.845238	0.00105145
1902	PTPRN	-0.861019	0.000663698		1888	THOC6	0.745276	0.00847912		839	CPE	0.959993	2.83124e-06		1159	TFF2	0.844169	0.00108277
837	FKBP4	-0.860881	0.000666544		209	C6orf136	0.744486	0.00858731		2497	MIR4701	0.959884	2.86548e-06		702	MIR503	0.843021	0.00111718
12	ABTB2	-0.860708	0.000670102		212	C7orf43	0.744357	0.00860502		3620	SH3BP5	0.959114	3.11807e-06		260	CYP4F3	0.841274	0.00117111
1340	LOX	-0.859424	0.000696998		551	FAM124A	0.743669	0.00870025		1064	DPP6	0.959073	3.13184e-06		1078	SLC7A1	0.83992	0.00121423
591	DCLK1	-0.859255	0.00070059		252	CCDC130	0.742091	0.00892169		3531	SCN4B	0.958985	3.16182e-06		783	NQO1	0.839856	0.00121631
1466	MIR7-3HG	-0.85919	0.00070198		218	C9orf100	0.741874	0.00895237		1492	GALR1	0.958984	3.16227e-06		63	AR	0.839169	0.00123867
744	ERGIC1	-0.859064	0.000704676		892	KCTD13	0.741683	0.0089796		2822	OMD	0.958969	3.16733e-06		186	CECR6	0.838508	0.00126045
2095	SBSPON	-0.85783	0.000731504		1163	MGAM	0.74073	0.00911587		2239	LOXHD1	0.958898	3.19199e-06		855	PGM1	0.836118	0.0013417
1381	MAD2L2	-0.856222	0.000767604		568	FAM195A	0.738647	0.00941897		4319	TTYH2	0.958825	3.21705e-06		553	KRT80	0.835814	0.00135234
2310	STBD1	-0.856097	0.000770472		434	DHX34	0.737805	0.00954352		2857	PALD1	0.958502	3.33079e-06		1182	TMEM159	0.83547	0.00136441
2162	SIRPB2	-0.856059	0.000771353		2050	YDJC	0.737678	0.00956234		4488	WT1-AS	0.95845	3.34911e-06		523	KCNK2	0.834482	0.00139954
2363	TATDN1	-0.854289	0.00081277		716	GPD1	0.737531	0.00958425		3626	SH3TC2	0.958393	3.36979e-06		413	GLUD1P7	0.83407	0.00141442
1079	IL13RA1	-0.854216	0.000814534		2083	ZMYND15	0.736977	0.00966716		716	CERS1	0.958367	3.37909e-06		437	GXYLT2	0.833994	0.00141716
1558	NACAP1	-0.853845	0.00082344		558	FAM138E	0.736479	0.00974212		2979	PGM5	0.958103	3.47536e-06		1249	XG	0.833835	0.00142293
1714	PCDHB4	-0.853002	0.000843937		1301	NT5C	0.735754	0.00985204		4276	TRIML1	0.957377	3.75065e-06		1071	SLC35F3	0.833183	0.0014468
29	ADAM9	-0.852354	0.000859966		451	DNASE1L2	0.734433	0.0100545		4701	ZNF71	0.957015	3.89398e-06		797	OCLN	0.831946	0.00149287
1042	HSPB2	-0.851949	0.000870104		1344	PARP12	0.733739	0.010162		921	CYGB	0.956928	3.9289e-06		242	CTH	0.831738	0.00150074
346	CCDC110	-0.85168	0.000876889		255	CCDC162P	0.733649	0.010176		268	ARSH	0.956885	3.94659e-06		515	KCNB2	0.829678	0.00158023
680	EFNA5	-0.851664	0.000877274		1817	STAC3	0.733456	0.0102062		401	BPIFB1	0.956885	3.94659e-06		542	KLRB1	0.829331	0.00159392
1810	PMP22	-0.851252	0.000887743		965	LINC00174	0.732982	0.0102804		639	CCKAR	0.956885	3.94659e-06		521	KCNJ15	0.828637	0.00162158
2327	SULF2	-0.850927	0.000896074		1003	LOC100506421	0.732282	0.0103906		710	CEP170P1	0.956885	3.94659e-06		563	LEMD1	0.828247	0.00163727
2674	ZC2HC1A	-0.849491	0.000933542		335	CNIH2	0.731897	0.0104516		719	CES1P2	0.956885	3.94659e-06		884	PLLP	0.825814	0.00173775
966	GRIN2D	-0.849149	0.000942621		1686	SIRT7	0.730713	0.0106409		1441	FRG2B	0.956885	3.94659e-06		927	PVRL4	0.824636	0.00178804
1343	LRG1	-0.848406	0.000962607		2031	WDR11-AS1	0.730314	0.0107053		1782	HTR5A	0.956885	3.94659e-06		179	CDH2	0.824375	0.00179935
1131	KCND3	-0.847808	0.000978939		1324	OXLD1	0.726999	0.0112507		2268	LRRC3C	0.956885	3.94659e-06		739	MXI1	0.823156	0.00185277
184	BCKDHA	-0.847643	0.000983477		1724	SLFN13	0.725722	0.0114662		2475	MIR1237	0.956885	3.94659e-06		423	GPR125	0.822234	0.00189395
2424	TMC5	-0.847249	0.000994377		258	CCDC24	0.724946	0.0115986		2478	MIR1469	0.956885	3.94659e-06		1068	SLC27A5	0.822049	0.00190232
339	CBR3-AS1	-0.846845	0.00100564		428	DGCR10	0.724591	0.0116595		2493	MIR4440	0.956885	3.94659e-06		16	ADCY8	0.821148	0.00194334
692	EIF3E	-0.846368	0.00101909		709	GOLGA8B	0.724107	0.0117429		2510	MIR549	0.956885	3.94659e-06		1082	SLCO1B3	0.820804	0.00195917
129	ARSK	-0.846333	0.00102008		188	C1orf159	0.723821	0.0117924		2854	PAGE4	0.956885	3.94659e-06		1261	ZNF185	0.820217	0.00198646
2384	TES	-0.846063	0.00102774		461	DPRX	0.723558	0.0118381		3567	SEMG1	0.956885	3.94659e-06		1	AACSP1	0.820128	0.00199059
1751	PGM1	-0.844508	0.00107276		570	FAM209B	0.723327	0.0118783		3793	SNORD116-26	0.956885	3.94659e-06		190	CEP70	0.81903	0.00204241
2047	RPS23	-0.844359	0.00107714		40	AGAP8	0.722456	0.0120308		121	ALPPL2	0.956885	3.94659e-06		530	KIAA0930	0.818715	0.00205749
1100	IRS1	-0.843873	0.00109155		958	LILRB2	0.72192	0.0121252		211	ARGFX	0.956885	3.94659e-06		983	RPL4	0.818594	0.00206327
1399	MBLAC2	-0.842155	0.00114367		1697	SLC22A20	0.721154	0.0122612		387	BMP10	0.956885	3.94659e-06		741	MXRA8	0.817188	0.00213164
333	CAST	-0.84196	0.00114971		535	ETV7	0.720779	0.0123283		502	C1orf64	0.956885	3.94659e-06		480	IGSF21	0.816809	0.00215032
2369	TBC1D8B	-0.841376	0.00116789		423	DDX11L2	0.718091	0.0128164		760	CLDN8	0.956885	3.94659e-06		286	DNER	0.816651	0.00215815
1867	PROSC	-0.841257	0.00117164		260	CCDC57	0.718044	0.0128249		774	CLPS	0.956885	3.94659e-06		1186	TMEM45B	0.816636	0.00215891
1604	NME2	-0.840028	0.00121074		1253	NDOR1	0.716719	0.0130707		797	CNTF	0.956885	3.94659e-06		1268	ZNF541	0.815775	0.00220198
1192	KRT10	-0.8397	0.00122135		1972	TTC18	0.716576	0.0130975		993	DEFB135	0.956885	3.94659e-06		253	CXCL6	0.815564	0.00221267
377	CD109	-0.839623	0.00122385		1259	NEU4	0.716013	0.013203		1234	FAM101A	0.956885	3.94659e-06		1161	TGM5	0.815166	0.00223282
1573	NDRG1	-0.839245	0.00123617		617	FLAD1	0.715592	0.0132824		1301	FAM27C	0.956885	3.94659e-06		562	LDHC	0.815047	0.00223893
2518	TRIM50	-0.839097	0.00124103		1997	UCP3	0.715527	0.0132947		1308	FAM48B2	0.956885	3.94659e-06		344	FAIM	0.81279	0.00235634
1133	KCNH2	-0.838961	0.0012455		696	GLI4	0.713404	0.0137005		1361	FERD3L	0.956885	3.94659e-06		647	LOC729970	0.812382	0.00237802
757	F11R	-0.838941	0.00124614		138	BLOC1S1	0.712716	0.0138337		1372	FGF10	0.956885	3.94659e-06		1225	USP27X	0.811855	0.00240629
13	ACADM	-0.838256	0.00126886		683	GDPD4	0.710244	0.0143207		1405	FLJ37505	0.956885	3.94659e-06		771	NLN	0.811128	0.00244564
910	GFRA1	-0.838255	0.00126889		449	DNAI1	0.708931	0.0145843		1484	GABRG3	0.956885	3.94659e-06		565	LGALS12	0.810096	0.00250238
1152	KDELC1	-0.8375	0.00129427		1838	SYNE4	0.708046	0.0147641		1534	GJA8	0.956885	3.94659e-06		871	PLA2G16	0.809866	0.00251519
2612	VIM	-0.836324	0.00133457		177	C16orf79	0.707665	0.0148418		1550	GLT6D1	0.956885	3.94659e-06		1016	RUNDC3B	0.809703	0.00252428
1075	IGSF10	-0.836096	0.00134246		1634	SCT	0.706082	0.0151682		1639	GRXCR2	0.956885	3.94659e-06		587	LOC100131289	0.807695	0.00263815
387	CD320	-0.835822	0.00135205		987	LOC100131726	0.703302	0.0157542		1681	HCRTR2	0.956885	3.94659e-06		1097	SNORD49B	0.807381	0.00265631
2544	TTC37	-0.835189	0.00137433		1235	MYO7A	0.702826	0.015856		1728	HMX1	0.956885	3.94659e-06		450	HMGCS1	0.807222	0.00266557
981	H6PD	-0.834594	0.00139553		857	IRX5	0.701314	0.016183		1780	HTR1E	0.956885	3.94659e-06		1242	WDR17	0.805141	0.00278851
1287	LOC154761	-0.834016	0.00141637		1447	PPP1R16A	0.699759	0.0165241		1817	IGFBPL1	0.956885	3.94659e-06		1057	SIX2	0.80306	0.00291569
1267	LOC100506054	-0.833834	0.00142297		1215	MRPS21	0.699637	0.0165511		1843	INS-IGF2	0.956885	3.94659e-06		1168	TICAM2	0.802311	0.00296251
1600	NLN	-0.833524	0.00143429		1743	SNORA45	0.699248	0.0166374		2037	KRT16P2	0.956885	3.94659e-06		376	FMO2	0.802183	0.00297057
682	EGFL6	-0.832622	0.00146756		1553	REXO1	0.698595	0.0167829		2040	KRTAP3-2	0.956885	3.94659e-06		657	LRRC8E	0.801548	0.00301072
1439	MGC2752	-0.831212	0.00152074		516	ENTPD6	0.69826	0.016858		2156	LOC100506733	0.956885	3.94659e-06		537	KLHL21	0.801405	0.00301985
1498	MRPL37	-0.831184	0.00152183		2067	ZDHHC19	0.696853	0.0171755		2206	LOC441601	0.956885	3.94659e-06		1091	SNORA11	0.79991	0.00311629
2033	RPL6	-0.83114	0.00152348		1079	LRRC46	0.696606	0.0172318		2215	LOC643923	0.956885	3.94659e-06		298	DSP	0.799841	0.00312079
1693	PAQR8	-0.830592	0.00154457		200	C2orf62	0.696007	0.0173686		2287	LRTM1	0.956885	3.94659e-06		1075	SLC46A3	0.799591	0.00313717
1105	ITGA2B	-0.830398	0.00155208		464	DRD4	0.695395	0.0175092		2444	METTL21C	0.956885	3.94659e-06		1113	SPINK7	0.799069	0.00317155
1185	KLHL35	-0.830129	0.00156255		1143	MED15	0.695351	0.0175193		2463	MGAT4C	0.956885	3.94659e-06		110	C17orf76-AS1	0.798685	0.00319704
426	CEP70	-0.829801	0.0015754		1386	PET100	0.694981	0.0176048		2477	MIR1324	0.956885	3.94659e-06		498	IRF6	0.797997	0.00324299
1919	QSOX1	-0.829668	0.00158063		452	DNHD1	0.694683	0.0176739		2479	MIR1470	0.956885	3.94659e-06		267	DCHS2	0.796732	0.00332891
2134	SERPINA5	-0.829613	0.00158279		854	IRF5	0.693684	0.0179068		2482	MIR1908	0.956885	3.94659e-06		187	CELF5	0.795989	0.00338009
1596	NINJ2	-0.829336	0.00159371		1343	PARP10	0.693132	0.0180363		2489	MIR3656	0.956885	3.94659e-06		1094	SNORA54	0.795711	0.0033994
2136	SERPINE2	-0.82928	0.00159594		1244	NARFL	0.692744	0.0181278		2500	MIR4762	0.956885	3.94659e-06		262	D4S234E	0.795203	0.00343489
1833	PPL	-0.829089	0.00160351		960	LIME1	0.692699	0.0181385		2501	MIR4764	0.956885	3.94659e-06		32	AK4	0.795062	0.00344479
2013	RPL22	-0.828379	0.00163193		1151	MEP1B	0.69268	0.0181431		2504	MIR4793	0.956885	3.94659e-06		673	MAOB	0.794865	0.00345873
994	HEXB	-0.828331	0.00163386		995	LOC100289187	0.691752	0.0183633		2505	MIR493	0.956885	3.94659e-06		849	PET117	0.794486	0.00348547
1540	MXI1	-0.828171	0.00164035		1367	PCSK4	0.691687	0.0183787		2509	MIR5089	0.956885	3.94659e-06		860	PI3	0.793928	0.00352526
501	COPZ2	-0.827873	0.00165243		436	DICER1-AS1	0.691003	0.0185426		2511	MIR557	0.956885	3.94659e-06		57	AOX1	0.793627	0.00354683
2577	UBXN2B	-0.827752	0.00165735		831	IFT140	0.690773	0.0185976		2521	MIR658	0.956885	3.94659e-06		615	LOC149086	0.792224	0.0036487
1263	LOC100505702	-0.827679	0.00166033		2071	ZFHX2	0.690665	0.0186237		2522	MIR662	0.956885	3.94659e-06		257	CYP2S1	0.791644	0.00369142
891	GALNT2	-0.827539	0.00166604		600	FCHSD1	0.690163	0.0187451		2523	MIR920	0.956885	3.94659e-06		724	MSX2	0.791051	0.00373545
1945	RASL11A	-0.827524	0.00166666		1278	NMRAL1	0.689686	0.0188607		2663	NBEAP1	0.956885	3.94659e-06		58	APOB	0.790958	0.00374246
1587	NEURL2	-0.827026	0.00168716		1255	NDUFS8	0.689675	0.0188632		2732	NME1-NME2	0.956885	3.94659e-06		575	LINC00462	0.790163	0.00380218
4	AATF	-0.826989	0.00168869		1349	PAX4	0.689493	0.0189077		2824	OPALIN	0.956885	3.94659e-06		472	IFIT1	0.790138	0.0038041
1045	HTRA2	-0.826868	0.00169369		2077	ZFPM1	0.688499	0.0191507		2829	OR2AG1	0.956885	3.94659e-06		1064	SLC25A23	0.790094	0.00380744
2443	TMEM14A	-0.826499	0.001709		1856	TAZ	0.688035	0.019265		2830	OR2D2	0.956885	3.94659e-06		125	C3orf72	0.789859	0.00382523
2312	STEAP3	-0.826017	0.00172923		1741	SNORA10	0.687449	0.01941		2920	PCNAP1	0.956885	3.94659e-06		1265	ZNF323	0.789354	0.00386379
209	BRF2	-0.825944	0.00173227		686	GGT3P	0.68701	0.0195191		3141	PRICKLE2-AS2	0.956885	3.94659e-06		281	DLK1	0.789339	0.00386494
541	CTH	-0.825875	0.00173518		1339	PAQR6	0.686998	0.0195221		3397	RIPPLY2	0.956885	3.94659e-06		432	GRIN2D	0.789002	0.00389079
1028	HS2ST1	-0.82583	0.00173709		1700	SLC22A7	0.68664	0.0196113		3498	SALL3	0.956885	3.94659e-06		265	DAPL1	0.788997	0.00389117
2005	RPL10A	-0.825092	0.00176847		1181	MIR4449	0.686531	0.0196385		3728	SLC6A2	0.956885	3.94659e-06		660	LTC4S	0.788552	0.00392551
1273	LOC100506757	-0.824667	0.00178674		435	DHX58	0.686017	0.0197674		3791	SNORA74A	0.956885	3.94659e-06		1139	SYT8	0.788243	0.0039495
748	ESD	-0.823772	0.00182562		22	ADAMTS13	0.685706	0.0198458		3905	SSX5	0.956885	3.94659e-06		1132	STXBP6	0.788213	0.00395182
741	ERBB4	-0.823325	0.00184528		1300	NSUN5P2	0.685523	0.0198917		3999	TAC1	0.956885	3.94659e-06		509	JSRP1	0.788178	0.00395457
553	CWC27	-0.822156	0.00189747		1518	RAD9A	0.685308	0.0199461		4039	TBX22	0.956885	3.94659e-06		183	CDK5R2	0.788034	0.00396576
2529	TRPV3	-0.820316	0.00198182		261	CCDC64	0.684502	0.0201507		4043	TBX5-AS1	0.956885	3.94659e-06		548	KRT27	0.787958	0.00397171
884	FZD6	-0.819481	0.00202104		1713	SLC37A4	0.684133	0.020245		4136	TMEFF1	0.956885	3.94659e-06		74	ATP1A1OS	0.787549	0.00400379
2124	SEMA3B	-0.819165	0.00203601		846	IL4	0.683683	0.0203602		4271	TRIM51GP	0.956885	3.94659e-06		428	GPSM2	0.787469	0.00401003
1630	NTAN1	-0.81903	0.00204242		834	IGFALS	0.683257	0.0204699		4443	VWC2	0.956885	3.94659e-06		602	LOC100506314	0.78682	0.00406131
764	FAM114A1	-0.818376	0.00207379		815	HSPBAP1	0.682471	0.0206729		4473	WIF1	0.956885	3.94659e-06		639	LOC441461	0.78678	0.00406449
2538	TSR3	-0.818296	0.00207764		1044	LOC402160	0.682386	0.020695		4576	ZG16	0.956885	3.94659e-06		1149	TBC1D8B	0.786212	0.00410983
849	FLOT2	-0.818075	0.00208832		425	DDX56	0.68141	0.0209495		1759	HS6ST3	0.956598	4.0644e-06		878	PLEK2	0.785742	0.00414762
2470	TMEM54	-0.817847	0.00209938		989	LOC100144603	0.68065	0.0211493		3958	SUCNR1	0.956554	4.08271e-06		1022	S100B	0.785414	0.00417413
2343	SYF2	-0.817784	0.00210244		1955	TRIM69	0.680505	0.0211876		1229	EYA4	0.956553	4.08309e-06		357	FAM90A1	0.785114	0.00419854
2003	RPA2	-0.81766	0.00210848		777	HGS	0.679116	0.0215565		2610	MXRA5	0.956474	4.11621e-06		306	EDDM3A	0.784913	0.00421493
1715	PCDHB6	-0.817045	0.00213867		1012	LOC115110	0.678907	0.0216126		2817	OIT3	0.956422	4.13786e-06		675	MB	0.784862	0.0042191
2165	SIX2	-0.81673	0.00215422		773	HEXDC	0.678411	0.0217456		4569	ZFPM2	0.956289	4.19459e-06		821	PAFAH1B3	0.783429	0.00433736
2032	RPL5	-0.816564	0.00216248		361	CPLX3	0.677873	0.0218908		3657	SLC12A2	0.955953	4.33938e-06		1136	SUPT3H	0.783345	0.00434431
989	HCG11	-0.816528	0.00216427		1495	PTPRVP	0.677516	0.0219873		1916	KCNAB1	0.955759	4.4248e-06		1036	SDK1	0.783263	0.00435114
444	CHMP4C	-0.815715	0.00220501		733	GPS2	0.67679	0.0221848		3526	SCML2	0.955634	4.48038e-06		213	CLEC10A	0.782416	0.00442242
821	FCRL2	-0.815706	0.00220549		157	C11orf35	0.676168	0.022355		135	ANGPT1	0.955581	4.50403e-06		545	KRT19	0.781298	0.00451768
1449	MIR1247	-0.815464	0.0022177		269	CCL15	0.675626	0.0225041		1304	FAM43A	0.955035	4.75498e-06		43	ALDH4A1	0.780139	0.00461811
2495	TOMM7	-0.815376	0.00222218		311	CHKB	0.675403	0.0225655		1966	KIAA1210	0.954784	4.87366e-06		93	BHLHA15	0.780109	0.00462071
1778	PITPNA-AS1	-0.814968	0.00224296		509	EMX1	0.675395	0.0225678		2816	OGN	0.954716	4.90659e-06		295	DSC2	0.780101	0.00462144
953	GPNMB	-0.81303	0.00234364		190	C1orf194	0.675248	0.0226083		742	CHRDL1	0.954682	4.9228e-06		985	RPL6	0.779997	0.00463052
173	BACE2	-0.812811	0.00235518		741	GRTP1	0.674695	0.0227617		323	ATRNL1	0.95467	4.92869e-06		378	FOLR3	0.779475	0.00467638
2104	SCN3B	-0.812493	0.00237212		2004	ULK3	0.674062	0.0229379		3376	RGS7	0.954604	4.9605e-06		1234	VENTX	0.77936	0.00468644
1070	IGFBP4	-0.812356	0.0023794		189	C1orf162	0.673708	0.0230369		1810	IGDCC3	0.954594	4.96541e-06		945	REPS2	0.778723	0.00474292
1791	PLCD3	-0.812187	0.00238847		440	DISP2	0.673665	0.023049		3319	RASSF2	0.954375	5.07223e-06		135	C6orf130	0.777938	0.00481329
752	ETHE1	-0.812049	0.00239583		589	FBRSL1	0.673659	0.0230507		85	ADRA2A	0.954118	5.2004e-06		920	PTGFRN	0.777464	0.00485603
1565	NBL1	-0.811609	0.00241956		1607	RTEL1	0.673398	0.0231241		2073	LEFTY2	0.952953	5.81134e-06		108	C12orf59	0.775205	0.00506395
2496	TOP1MT	-0.811371	0.00243246		1483	PSME2	0.67292	0.0232585		3363	RFTN2	0.952767	5.91389e-06		1008	RRAS2	0.77492	0.00509067
1280	LOC100507254	-0.811029	0.00245107		1076	LRRC29	0.672836	0.0232823		2029	KLK6	0.952364	6.14088e-06		1204	TRIM16L	0.77385	0.00519177
1368	LTC4S	-0.810722	0.00246788		63	ANKS3	0.672461	0.0233884		1421	FNDC5	0.952314	6.16945e-06		940	RBFOX1	0.773658	0.00521005
378	CD151	-0.810402	0.00248549		1699	SLC22A5	0.672416	0.0234011		3527	SCN11A	0.952219	6.22434e-06		27	AGPAT9	0.773636	0.00521222
1627	NSMCE1	-0.810116	0.00250128		1388	PFDN6	0.671917	0.0235428		1464	FXYD6	0.951983	6.36159e-06		40	ALDH2	0.773364	0.00523822
2170	SLC15A4	-0.809713	0.00252371		1001	LOC100506060	0.671708	0.0236023		1193	EPHA3	0.951942	6.38589e-06		92	BEND5	0.773349	0.00523968
668	EDARADD	-0.809375	0.00254259		1058	LOC731789	0.67168	0.0236104		2820	OLFML2A	0.951928	6.39388e-06		210	CLDN23	0.772965	0.00527653
1268	LOC100506136	-0.809064	0.00256012		1028	LOC284581	0.67156	0.0236447		1374	FGF13	0.951848	6.44119e-06		752	NACAP1	0.772701	0.00530206
1241	LMO1	-0.808273	0.00260502		1791	SPPL2B	0.671286	0.0237228		606	CBLN4	0.951799	6.47025e-06		853	PGF	0.771702	0.00539922
1118	JPH2	-0.808219	0.00260808		1958	TRMU	0.671128	0.0237681		3050	PLD5	0.951527	6.63376e-06		113	C1orf115	0.771029	0.00546554
2022	RPL3	-0.808005	0.00262034		1980	TTLL6	0.671112	0.0237728		3877	SPSB4	0.951493	6.6541e-06		955	RNASE6	0.770652	0.00550287
2732	ZNF667	-0.8077	0.00263791		183	C18orf8	0.669886	0.0241259		458	C15orf59	0.950978	6.9728e-06		389	FZD2	0.770027	0.00556526
31	ADCK3	-0.807251	0.00266388		1996	UCN	0.669812	0.0241474		254	ARMC4	0.950937	6.99866e-06		586	LOC100130539	0.769374	0.00563089
393	CD81	-0.807117	0.00267166		1930	TMUB1	0.669708	0.0241773		2819	OLFML1	0.950776	7.10073e-06		608	LOC100507246	0.769136	0.00565501
2482	TMEM97	-0.807082	0.00267372		1082	LRRC56	0.669403	0.0242661		3343	RCAN1	0.950688	7.15711e-06		325	EPB41L4A-AS1	0.768964	0.00567251
1527	MT3	-0.807023	0.00267715		775	HFE2	0.669158	0.0243372		2726	NLGN4X	0.950669	7.16961e-06		194	CGNL1	0.76891	0.00567802
2137	SERPINF1	-0.806887	0.00268506		175	C16orf48	0.668265	0.0245984		4234	TPBGL	0.950541	7.25225e-06		851	PF4V1	0.768493	0.00572046
2076	S100A3	-0.806175	0.00272693		1431	PNLDC1	0.667988	0.02468		807	COL15A1	0.950445	7.31508e-06		649	LOX	0.768055	0.0057654
1982	RIOK2	-0.805683	0.00275608		906	KIAA1875	0.665658	0.0253723		2641	MYRIP	0.9504	7.34462e-06		1081	SLC9A7P1	0.767523	0.0058203
885	GABARAP	-0.805591	0.0027616		39	AGAP7	0.665631	0.0253803		810	COL21A1	0.950347	7.37898e-06		789	NTNG1	0.766955	0.00587928
2147	SGOL1-AS1	-0.805368	0.00277494		929	KRBA1	0.665255	0.0254935		747	CHST2	0.949763	7.77117e-06		552	KRT7	0.76638	0.00593953
1673	P2RX5-TAX1BP3	-0.805279	0.00278023		55	ANAPC7	0.664771	0.0256395		800	CNTN5	0.94968	7.82811e-06		405	GJB6	0.765222	0.00606214
579	DANCR	-0.805135	0.0027889		1089	LTB4R	0.66476	0.0256429		2887	PCDH11X	0.949484	7.96372e-06		1024	SAP30	0.765156	0.00606914
1193	KRT19	-0.804963	0.00279923		105	ATP2A1	0.664699	0.0256612		3578	2019-09-05	0.949452	7.98664e-06		988	RPLP0P2	0.765018	0.00608395
1507	MRPS24	-0.804642	0.00281864		973	LLGL2	0.664688	0.0256645		1113	EDNRB	0.949446	7.99037e-06		1083	SMPDL3B	0.764631	0.00612548
2423	TMBIM1	-0.80408	0.00285285		2000	UGT2B28	0.663854	0.0259179		3055	PLEKHG1	0.949246	8.13122e-06		1143	TAKR	0.764179	0.00617423
1958	RCC1	-0.803803	0.00286983		391	CTRL	0.663481	0.0260317		3636	SHISA6	0.949231	8.14237e-06		1171	TLR5	0.763107	0.00629087
1497	MRPL36	-0.803754	0.00287283		204	C4orf22	0.661415	0.0266682		4734	ZNF99	0.949176	8.1815e-06		682	MESP1	0.762593	0.0063474
1812	PNMAL1	-0.803537	0.0028862		438	DIP2A-IT1	0.661324	0.0266967		3927	STEAP1B	0.949088	8.244e-06		747	MYOF	0.761441	0.00647551
1806	PLSCR1	-0.803499	0.00288851		1470	PRR7	0.66019	0.0270509		2994	PI16	0.948796	8.4551e-06		271	DEGS1	0.760031	0.00663479
2305	ST6GAL1	-0.803456	0.00289116		1021	LOC157273	0.660112	0.0270756		1661	GYPE	0.94879	8.45968e-06		972	RPL23A	0.759575	0.00668699
1903	PTPRT	-0.803304	0.00290059		2153	ZRSR2	0.659562	0.0272488		2462	MGARP	0.947764	9.2357e-06		857	PHGR1	0.758947	0.00675925
453	CHST3	-0.802487	0.00295145		254	CCDC154	0.659034	0.0274156		364	BCHE	0.947703	9.28376e-06		54	ANKRD55	0.75891	0.00676349
1709	PCBP3	-0.802438	0.00295454		2127	ZNF692	0.658568	0.0275636		390	BMP5	0.947662	9.31549e-06		655	LRRC41	0.758808	0.00677536
1730	PDGFC	-0.802335	0.002961		1749	SNORD11	0.65842	0.0276107		4448	WASF3	0.946972	9.87113e-06		263	DANCR	0.758682	0.00678995
2445	TMEM159	-0.802147	0.00297281		635	FLVCR1-AS1	0.658207	0.0276787		1564	GNAI1	0.946918	9.91572e-06		959	RNF43	0.75834	0.00682969
1610	NOA1	-0.802	0.00298211		238	CAMSAP3	0.658186	0.0276855		609	CBX2	0.946903	9.92807e-06		65	ARNT2	0.758162	0.00685041
1329	LOC654342	-0.8019	0.00298841		54	ANAPC4	0.657668	0.0278511		4733	ZNF98	0.946572	1.02053e-05		81	AVP	0.75812	0.00685525
1127	KCNA5	-0.801634	0.00300525		1186	MIR5191	0.657501	0.0279047		2956	PDZRN4	0.946502	1.02646e-05		158	CCDC6	0.757301	0.00695139
599	DDOST	-0.800932	0.00305011		1761	SNORD90	0.657312	0.0279655		2174	LOC255167	0.946434	1.0322e-05		494	INSIG2	0.757281	0.00695375
2151	SH3D21	-0.800913	0.00305133		1175	MIR210HG	0.657129	0.0280243		694	CDO1	0.946381	1.03673e-05		730	MT1L	0.757147	0.00696962
2583	UGDH	-0.800855	0.00305506		1708	SLC2A4RG	0.65697	0.0280753		1284	FAM198B	0.94614	1.05751e-05		237	CRYAA	0.756184	0.00708406
1424	METTL21B	-0.800357	0.00308724		1902	TMEM134	0.656931	0.028088		157	ANO3	0.946118	1.05938e-05		1197	TOM1L1	0.756169	0.00708588
674	EEF2	-0.800298	0.00309105		805	HSD17B7	0.656701	0.0281622		3375	RGS5	0.946011	1.06876e-05		748	MYOG	0.755817	0.00712811
1194	KRT19P2	-0.799872	0.00311875		1662	SFI1	0.656647	0.0281796		14	ABCA8	0.94598	1.07141e-05		1122	SRXN1	0.755208	0.00720157
1625	NRN1	-0.799834	0.00312126		1214	MRPL55	0.656516	0.0282219		1112	EDNRA	0.945941	1.07485e-05		155	CCDC146	0.755005	0.00722607
2359	TALDO1	-0.799586	0.00313749		137	BIN1	0.656308	0.0282895		2101	LINGO1	0.945809	1.08652e-05		212	CLDN4	0.754936	0.00723446
630	DNAJC21	-0.79933	0.0031543		2005	UNC13D	0.656066	0.0283678		567	CACNG8	0.945722	1.09425e-05		618	LOC220906	0.754494	0.00728829
1101	IRS2	-0.798979	0.00317752		326	CLDND2	0.655645	0.0285049		2241	LPAR4	0.945158	1.14545e-05		475	IGF2BP1	0.754413	0.00729816
2100	SCARA3	-0.798734	0.00319378		1123	MAPK8IP3	0.655643	0.0285056		1376	FGF9	0.945083	1.15239e-05		221	CNFN	0.75438	0.00730227
478	CMTM4	-0.798611	0.00320192		652	FRMPD1	0.652996	0.029377		4493	XIST	0.945048	1.15561e-05		1056	SIRT4	0.754159	0.00732929
1473	MMACHC	-0.798532	0.0032072		514	ENTHD2	0.652616	0.0295037		1469	FZD7	0.94496	1.16384e-05		991	RPS10	0.75405	0.00734274
2610	VENTX	-0.798318	0.0032215		624	FLJ33534	0.652581	0.0295154		4557	ZEB1	0.944632	1.19483e-05		62	AQP9	0.75376	0.00737835
2726	ZNF622	-0.798278	0.00322418		1921	TMEM86B	0.652259	0.0296229		4486	WSCD2	0.944622	1.19571e-05		890	PNLIPRP2	0.753345	0.00742968
350	CCDC121	-0.7982	0.00322937		1228	MYL5	0.651557	0.0298586		1166	ELOVL2	0.944376	1.21937e-05		1192	TMEM97	0.75328	0.00743773
299	C6orf106	-0.79813	0.00323407		228	CACNA1E	0.651448	0.0298955		3494	S1PR5	0.944355	1.22143e-05		913	PROX1	0.752132	0.00758096
868	FRRS1	-0.797531	0.00327447		1086	LRSAM1	0.651342	0.0299312		16	ABCC9	0.944262	1.23043e-05		189	CEP192	0.75203	0.00759375
1622	NQO1	-0.797325	0.0032884		980	LOC100129269	0.651291	0.0299481		4487	WT1	0.944183	1.23819e-05		598	LOC100505783	0.751769	0.00762665
1802	PLOD1	-0.797274	0.00329192		2150	ZNRD1-AS1	0.650289	0.0302876		4380	UNC45B	0.944147	1.24173e-05		624	LOC284757	0.751321	0.00768333
242	C17orf103	-0.797193	0.00329743		309	CHFR	0.650248	0.0303016		1519	GFRA2	0.943943	1.26192e-05		28	AHCY	0.750782	0.00775198
1951	RBFOX1	-0.797192	0.00329749		1903	TMEM143	0.649942	0.0304059		75	ADH1B	0.943932	1.263e-05		1208	TSPAN6	0.750669	0.00776651
2250	SNX16	-0.797157	0.00329987		275	CD300A	0.64929	0.0306285		84	ADRA1D	0.943477	1.30884e-05		8	ACOT7	0.749412	0.00792856
1524	MT1L	-0.796909	0.00331677		1949	TREH	0.649131	0.0306832		2693	NETO1	0.943452	1.31147e-05		136	C6orf132	0.749079	0.00797186
871	FTH1P3	-0.796648	0.00333465		1548	RDH16	0.649026	0.0307191		2185	LOC284578	0.943451	1.31155e-05		1118	SPP1	0.7489	0.00799514
1566	NBPF3	-0.796512	0.00334403		851	IQCE	0.648795	0.0307985		4056	TCF4	0.943342	1.32271e-05		70	ASGR2	0.748736	0.00801663
1089	INSIG2	-0.796216	0.00336439		1529	RASA4CP	0.648455	0.0309158		841	CPED1	0.94301	1.35738e-05		1247	WTAPP1	0.748686	0.0080232
2372	TCEA1	-0.795698	0.00340036		1747	SNORA70B	0.648183	0.0310095		744	CHST1	0.942444	1.41786e-05		353	FAM189A1	0.748303	0.00807348
2417	TKT	-0.795606	0.00340671		1875	TESK1	0.647967	0.0310843		4164	TMEM204	0.942423	1.42014e-05		152	CCDC112	0.74824	0.00808177
1894	PTGFRN	-0.79546	0.00341692		737	GRAMD2	0.647893	0.0311099		3961	SULT1E1	0.942348	1.42834e-05		1004	RPS8	0.747306	0.00820542
170	B3GNT9	-0.795124	0.00344047		299	CELF3	0.647789	0.0311461		2692	NES	0.942332	1.43015e-05		348	FAM135B	0.746957	0.00825208
337	CAV2	-0.794788	0.00346412		333	CMC2	0.647638	0.0311985		1187	EPAS1	0.942148	1.4504e-05		1052	SHMT2	0.746942	0.00825407
1308	LOC349160	-0.794758	0.00346622		38	AFG3L1P	0.647152	0.0313675		2453	MFAP5	0.942019	1.46466e-05		934	RAB38	0.746787	0.0082748
1478	MMP7	-0.794624	0.00347574		1223	MXD3	0.64677	0.0315008		477	C19orf26	0.941802	1.48902e-05		316	EIF2D	0.745069	0.00850731
1800	PLK1S1	-0.794527	0.0034826		549	FAM110C	0.646726	0.031516		3563	SEMA5A	0.941796	1.48975e-05		987	RPLP0	0.744477	0.00858853
2399	THAP10	-0.794126	0.00351113		394	CUL9	0.646073	0.0317449		3520	SCARA5	0.941377	1.53769e-05		1263	ZNF252P-AS1	0.744347	0.00860648
1805	PLP2	-0.794068	0.00351526		220	C9orf37	0.64603	0.0317602		4060	TDO2	0.941346	1.54122e-05		1063	SLC16A12	0.744237	0.00862159
1645	NXPH3	-0.793768	0.00353671		87	ARMC12	0.645732	0.031865		2468	MGP	0.9406	1.62963e-05		321	ELK2AP	0.743981	0.00865699
446	CHP1	-0.793512	0.00355506		1905	TMEM171	0.644796	0.032196		1896	JPH1	0.940577	1.63245e-05		1271	ZNF702P	0.743977	0.00865758
2213	SLC9A7P1	-0.793328	0.00356833		1583	ROGDI	0.644494	0.0323032		914	CXorf36	0.940542	1.63673e-05		1060	SLC10A2	0.743656	0.00870207
1107	ITGB1BP1	-0.793289	0.00357119		2097	ZNF335	0.64431	0.0323689		2789	NTN1	0.940488	1.64334e-05		473	IGBP1	0.743436	0.00873274
960	GPR37	-0.793012	0.0035912		556	FAM132A	0.644276	0.0323809		987	DDX39B	0.940288	1.66773e-05		132	C5orf62	0.743415	0.00873572
2234	SND1	-0.792844	0.0036034		480	ECT2L	0.644168	0.0324192		4054	TCF21	0.94013	1.68737e-05		961	RNLS	0.743123	0.00877642
962	GPRC5B	-0.792519	0.00362704		2009	URGCP	0.644155	0.0324239		1997	KIT	0.940087	1.69267e-05		1010	RSL1D1	0.742515	0.00886173
1870	PRR15	-0.79248	0.00362992		1962	TRPT1	0.64311	0.032798		1443	FRMD7	0.940072	1.69451e-05		195	CGREF1	0.742333	0.0088874
961	GPR62	-0.792427	0.00363378		1552	RENBP	0.642978	0.0328457		4482	WNT4	0.939777	1.73167e-05		1038	SEL1L3	0.742285	0.00889421
322	CAMLG	-0.792053	0.00366126		246	CATSPER2P1	0.642499	0.0330182		396	BMX	0.939568	1.75836e-05		1200	TPST2	0.74203	0.00893024
2289	SRGAP1	-0.791882	0.00367384		329	CLRN1	0.642494	0.0330201		151	ANKRD65	0.939429	1.7763e-05		486	IL1RL2	0.741731	0.00897269
255	C1QTNF1	-0.791831	0.00367762		1368	PCYT2	0.641919	0.0332283		1880	ITIH6	0.939304	1.79249e-05		519	KCNIP2	0.741699	0.00897727
2367	TBC1D16	-0.791406	0.00370908		511	ENO3	0.641405	0.0334151		2039	KRTAP1-5	0.939299	1.79314e-05		928	PXDNL	0.741553	0.00899807
1776	PITHD1	-0.791072	0.00373392		933	KRTAP5-10	0.641371	0.0334274		2340	MAN1C1	0.939269	1.7971e-05		354	FAM216A	0.741208	0.00904733
1099	IRAK2	-0.790827	0.00375223		1116	MAP3K10	0.640953	0.0335799		3069	PLXNA4	0.939186	1.80786e-05		1251	ZBED3	0.740849	0.00909864
1344	LRIG3	-0.790662	0.00376462		1014	LOC143666	0.640551	0.0337271		4219	TNXB	0.939063	1.82414e-05		153	CCDC114	0.740794	0.00910661
1324	LOC646278	-0.79041	0.00378354		1129	MAST3	0.640264	0.0338327		1883	ITPKB	0.938796	1.85962e-05		766	NHLRC1	0.740787	0.00910755
1815	PODXL2	-0.790409	0.00378363		1598	RPS10P7	0.639112	0.0342576		1267	FAM171A2	0.938776	1.8623e-05		1269	ZNF581	0.740578	0.00913762
1661	OS9	-0.790289	0.00379269		1801	SRRT	0.638596	0.0344493		1407	FLJ41200	0.93875	1.86573e-05		469	HTATIP2	0.740572	0.00913849
2608	VDAC2	-0.789582	0.00384633		2010	USH1C	0.637563	0.0348353		514	C22orf34	0.938453	1.90599e-05		499	IRS1	0.740428	0.00915927
2054	RPS5	-0.789556	0.00384834		985	LOC100131094	0.637553	0.0348389		1124	EFNB3	0.938385	1.91538e-05		100	BTF3P11	0.74027	0.00918214
258	C1orf109	-0.789492	0.00385324		111	AURKC	0.637141	0.0349936		1894	JMY	0.938294	1.92785e-05		453	HNF4A	0.740029	0.00921703
2324	STXBP6	-0.78947	0.00385491		104	ATP13A1	0.636726	0.0351502		3579	SEPT5-GP1BB	0.938279	1.92995e-05		1237	VPREB3	0.739798	0.00925058
747	ERP29	-0.789431	0.00385784		1622	SBF1	0.636019	0.0354174		1395	FKBP9L	0.938092	1.9558e-05		319	EIF3IP1	0.739742	0.00925861
517	CR1	-0.789263	0.0038707		338	CNTD2	0.635851	0.0354815		381	BHLHE22	0.938057	1.96068e-05		1049	SGK196	0.739622	0.00927615
1689	PAM16	-0.789207	0.00387503		1183	MIR4691	0.635846	0.0354831		786	CNKSR2	0.93786	1.98829e-05		1188	TMEM52	0.739589	0.00928088
560	CYB5R3	-0.789089	0.0038841		1784	SPATA20	0.635489	0.035619		3032	PKHD1L1	0.937723	2.00769e-05		382	FSD2	0.739344	0.00931676
1848	PRCP	-0.789002	0.00389077		1608	RTEL1-TNFRSF6B	0.634747	0.0359025		1631	GRIK3	0.937668	2.01559e-05		1262	ZNF214	0.739086	0.00935446
848	FLOT1	-0.788982	0.00389233		115	B3GNT3	0.634399	0.0360359		3747	SMAD1	0.937665	2.01598e-05		399	GCAT	0.738854	0.00938847
138	ASPH	-0.788822	0.00390462		330	CLRN1-AS1	0.634335	0.0360605		2709	NHLRC4	0.937655	2.01743e-05		751	NACA2	0.738781	0.00939917
697	EIF3IP1	-0.788701	0.00391398		1973	TTC25	0.634047	0.0361711		766	CLEC4GP1	0.937584	2.02762e-05		144	CAMLG	0.738607	0.00942476
130	ASAP3	-0.788671	0.00391634		982	LOC100130275	0.633679	0.036313		3073	PNMAL2	0.937438	2.04858e-05		246	CTSH	0.738537	0.00943512
2077	S100A4	-0.788598	0.00392198		1892	TIGD1	0.633335	0.036446		1662	H19	0.937376	2.05745e-05		808	OR9A4	0.738106	0.00949883
2012	RPL19P12	-0.787896	0.00397657		1132	MC1R	0.633297	0.0364606		65	ADCY1	0.937315	2.06637e-05		490	IMMP1L	0.737663	0.00956466
616	DIXDC1	-0.787542	0.00400429		427	DFNB59	0.63314	0.0365214		1781	HTR4	0.93725	2.07587e-05		1032	SCGB3A2	0.73749	0.00959036
473	CLPTM1	-0.787338	0.00402038		405	CYP2D6	0.632994	0.036578		2775	NRGN	0.937066	2.10272e-05		998	RPS23	0.737217	0.00963125
1713	PCDHB16	-0.787187	0.00403231		1477	PRSS27	0.632769	0.0366655		1614	GPR176	0.936771	2.14664e-05		148	CBR3-AS1	0.737002	0.00966341
1513	MS4A15	-0.787143	0.00403577		1271	NKPD1	0.632219	0.0368798		2886	PCDH10	0.936762	2.14791e-05		868	PKIA	0.736868	0.0096835
2493	TOM1L1	-0.787008	0.00404647		1462	PRKG2	0.631954	0.0369833		4318	TTPA	0.936585	2.17451e-05		451	HMGN2P46	0.736536	0.00973349
1555	NACA	-0.786679	0.00407253		96	ASPSCR1	0.63179	0.0370474		1710	HHIP	0.936463	2.19311e-05		252	CXCL5	0.736513	0.00973695
1583	NDUFS4	-0.786637	0.00407594		840	IHH	0.6317	0.0370825		919	CYBRD1	0.936415	2.20031e-05		474	IGBP1P1	0.736401	0.00975387
600	DDRGK1	-0.786317	0.00410146		182	C18orf56	0.631498	0.0371617		1204	ERF	0.936399	2.20285e-05		759	NDRG1	0.735959	0.00982089
2431	TMEM101	-0.786274	0.00410484		1171	MIOS	0.631186	0.0372843		1641	GSN	0.936372	2.20698e-05		826	PAQR8	0.735448	0.00989856
73	ANKRD34B	-0.786195	0.0041112		51	ALPI	0.630861	0.0374121		883	CSPG4	0.93634	2.21177e-05		646	LOC729506	0.735144	0.00994517
1678	PABPC1	-0.785572	0.00416134		1331	PAGE2	0.630822	0.0374275		3912	ST6GALNAC3	0.936333	2.21297e-05		364	FCGR2B	0.734958	0.00997369
889	GALK1	-0.785351	0.00417922		1874	TELO2	0.630134	0.0376994		4097	THSD7B	0.936208	2.23207e-05		930	QPCTL	0.734823	0.00999435
1764	PHLDA3	-0.785342	0.00417999		1934	TNFRSF14	0.629374	0.0380014		2387	MATN2	0.936185	2.2356e-05		372	FLJ34208	0.734506	0.0100432
776	FAM174A	-0.785041	0.00420449		89	ARRDC2	0.628864	0.038205		4094	THSD1	0.936129	2.24426e-05		1002	RPS3	0.734358	0.0100661
281	C3orf23	-0.785006	0.00420727		256	CCDC166	0.628073	0.0385224		115	ALDH1A2	0.936079	2.25212e-05		813	P2RY2	0.734289	0.0100767
2401	THAP2	-0.784912	0.00421501		1110	MAN2A2	0.627952	0.038571		4383	UNC5B	0.935897	2.28044e-05		61	APOPT1	0.734034	0.0101162
2439	TMEM132A	-0.784841	0.00422075		1909	TMEM191A	0.627875	0.0386021		938	CYTL1	0.935866	2.28527e-05		843	PECR	0.733985	0.0101238
293	C5orf38	-0.78476	0.00422742		1423	PLCH2	0.627647	0.0386942		1882	ITM2C	0.935823	2.29208e-05		1141	TAF12	0.733663	0.0101738
2056	RPSAP58	-0.784499	0.00424882		2140	ZNF812	0.62736	0.0388099		1507	GDF10	0.935691	2.31288e-05		345	FAM110B	0.73319	0.0102477
905	GCLM	-0.784468	0.00425131		1318	OR51I1	0.627285	0.0388402		1574	GNG2	0.935645	2.32025e-05		243	CTHRC1	0.733125	0.010258
2733	ZNF702P	-0.784384	0.00425826		1945	TRABD2B	0.62669	0.0390814		3236	PTPRQ	0.935546	2.33593e-05		628	LOC339442	0.732987	0.0102795
1307	LOC344967	-0.78427	0.00426762		1864	TBX10	0.626547	0.0391397		4422	VAX2	0.935403	2.3589e-05		358	FAM92A1P2	0.732975	0.0102814
1998	RNF5P1	-0.784117	0.00428025		1884	THAP7	0.626021	0.039354		2305	LY6H	0.935257	2.38241e-05		589	LOC100188947	0.732488	0.0103581
2342	SYBU	-0.784096	0.00428194		42	AIFM3	0.625819	0.0394366		3807	SNRK	0.935114	2.40581e-05		546	KRT19P2	0.732406	0.010371
1564	NAPA-AS1	-0.784015	0.00428867		1201	MOGAT1	0.625353	0.0396272		4523	ZBTB10	0.935113	2.40588e-05		713	MMACHC	0.732163	0.0104094
750	ESYT2	-0.783856	0.00430187		429	DGCR6	0.624435	0.0400051		2777	NRIP3	0.935076	2.41192e-05		1035	SDC1	0.732127	0.0104152
2315	STK39	-0.783516	0.0043301		2019	VEPH1	0.62375	0.0402887		482	C19orf69	0.934959	2.43121e-05		502	ITGA2B	0.73201	0.0104337
1759	PHF13	-0.78333	0.00434559		1323	OXER1	0.623632	0.0403377		2057	LARGE	0.934772	2.46213e-05		141	CACNG5	0.731944	0.0104442
880	FXR1	-0.783279	0.00434988		588	FBRS	0.623367	0.0404479		2380	MARCKSL1	0.93466	2.48071e-05		368	FHOD3	0.731861	0.0104573
1485	MOSPD3	-0.783196	0.00435679		1987	TXNDC11	0.622628	0.0407563		640	CCL14	0.934602	2.49049e-05		861	PIGV	0.731364	0.0105365
1423	METRN	-0.783063	0.00436791		119	BAIAP2L2	0.622169	0.0409485		1724	HMGCLL1	0.933767	2.63362e-05		841	PDK3	0.731234	0.0105572
1770	PIGV	-0.782668	0.00440109		8	ACCS	0.622068	0.0409911		3377	RGS7BP	0.933621	2.65917e-05		665	LYPD8	0.730956	0.0106018
1767	PIGK	-0.782628	0.00440448		197	C2CD4D	0.622039	0.041003		153	ANKS1B	0.933546	2.67245e-05		764	NFE2L1	0.730794	0.0106279
1064	IGDCC4	-0.782559	0.0044103		1407	PIGQ	0.621558	0.0412057		2056	LAPTM4B	0.933481	2.68398e-05		1167	TICAM1	0.730413	0.0106893
1202	LAMP2	-0.782452	0.00441936		3	AATK-AS1	0.621441	0.0412549		815	COL4A2-AS1	0.933288	2.71844e-05		35	AKR1C1	0.730246	0.0107163
2641	WFDC2	-0.782401	0.00442365		41	AGXT2	0.62132	0.0413056		488	C1QTNF9	0.933147	2.74384e-05		915	PRSS12	0.730087	0.010742
2046	RPS2	-0.782302	0.00443206		1542	RBPJL	0.621302	0.0413137		1262	FAM162B	0.932862	2.79577e-05		510	KANK1	0.729647	0.0108135
2391	TFAP4	-0.782145	0.00444534		2025	VTRNA2-1	0.621036	0.041426		620	CCDC129	0.932807	2.80588e-05		668	MAD2L2	0.729555	0.0108285
367	CCL28	-0.781876	0.00446822		217	C8orf69	0.620653	0.041588		3056	PLEKHG5	0.932644	2.83586e-05		76	ATP2B3	0.729312	0.0108681
2006	RPL11	-0.781646	0.00448783		1389	PFKFB1	0.620518	0.0416456		3782	SNN	0.932005	2.95623e-05		418	GOLGA6L10	0.729049	0.010911
2218	SMAD9	-0.78153	0.00449777		712	GOLT1A	0.620467	0.0416671		388	BMP3	0.931619	3.03081e-05		1131	STX8	0.729035	0.0109134
1335	LOC729506	-0.781508	0.00449964		1030	LOC285359	0.620412	0.0416902		2220	LOC646268	0.931354	3.08277e-05		837	PCSK6	0.728668	0.0109736
1680	PABPC4	-0.781411	0.00450803		1990	TYSND1	0.618876	0.0423466		902	CTSG	0.931353	3.083e-05		591	LOC100288428	0.72829	0.011036
20	ACOT8	-0.781225	0.00452394		1894	TLCD1	0.618834	0.0423646		2719	NIPSNAP3B	0.931306	3.09235e-05		339	EXPH5	0.728156	0.0110581
1930	RAB42	-0.781218	0.00452458		2069	ZEB2-AS1	0.615529	0.0438012		2625	MYLK2	0.931171	3.11911e-05		584	LOC100129794	0.728052	0.0110754
546	CTSF	-0.780828	0.00455819		1555	RFPL3-AS1	0.614799	0.0441232		2636	MYO5C	0.931066	3.14014e-05		756	NCMAP	0.728002	0.0110836
864	FPR1	-0.78068	0.004571		242	CAPN3	0.614411	0.0442946		2151	LOC100506035	0.930884	3.1766e-05		840	PDILT	0.727793	0.0111184
2568	UBE2MP1	-0.780526	0.00458434		2109	ZNF513	0.613919	0.0445131		866	CRLF1	0.930617	3.23093e-05		1043	SERPINA5	0.727742	0.0111267
1621	NPTX2	-0.7802	0.00461278		791	HMGXB3	0.61359	0.0446597		1133	EHD4	0.930592	3.2361e-05		719	MPI	0.727678	0.0111374
1306	LOC339442	-0.77998	0.00463202		951	LECT2	0.613498	0.0447006		1254	FAM131B	0.930399	3.27588e-05		715	MMP7	0.727615	0.0111479
2285	SRD5A1	-0.779868	0.00464179		97	ATAD3B	0.613208	0.0448298		52	ADA	0.930313	3.29383e-05		491	INA	0.727525	0.011163
336	CAV1	-0.779741	0.0046529		1348	PAX2	0.613097	0.0448797		683	CDH5	0.930217	3.31377e-05		500	IRS2	0.727339	0.0111939
1063	IGBP1P1	-0.779555	0.00466927		1491	PTPN6	0.612826	0.0450007		4311	TTC9	0.930199	3.31757e-05		90	BCL11A	0.727303	0.0111999
1225	LHPP	-0.779455	0.00467813		797	HOXA-AS3	0.612816	0.0450054		1377	FGFBP2	0.930167	3.32421e-05		867	PKD1L2	0.727091	0.0112354
1973	RFESD	-0.779446	0.0046789		1346	PARVG	0.612511	0.0451423		3413	RNF144A	0.930106	3.33703e-05		1041	2019-09-03	0.726895	0.0112682
42	AGBL5	-0.779254	0.00469589		688	GIGYF1	0.612253	0.0452581		1417	FMOD	0.929996	3.36018e-05		819	PACSIN3	0.726682	0.0113039
317	CACNG5	-0.779226	0.00469834		1604	RRN3P1	0.612033	0.0453572		3993	SYT11	0.929893	3.38203e-05		241	CTF1	0.725839	0.0114464
1741	PEMT	-0.779082	0.00471108		1810	ST3GAL5	0.612008	0.0453686		2941	PDGFB	0.92989	3.38267e-05		742	MYCL1	0.725566	0.0114927
493	COMMD6	-0.778707	0.00474439		1005	LOC100507203	0.611228	0.0457209		857	CREG2	0.9296	3.4445e-05		163	CCNG2	0.725479	0.0115076
2111	SDC1	-0.778477	0.00476491		1788	SPIRE2	0.610988	0.0458294		3565	SEMA6D	0.929395	3.48887e-05		865	PITPNA-AS1	0.724174	0.0117313
1684	PAFAH1B3	-0.778218	0.00478807		1117	MAP3K14	0.610631	0.0459918		4084	TGFBR2	0.929384	3.49114e-05		404	GIPC2	0.723628	0.0118259
909	GFPT2	-0.778044	0.00480372		2008	UPP2	0.610518	0.0460433		1125	EFR3B	0.929333	3.50241e-05		268	DCLK1	0.722956	0.011943
693	EIF3F	-0.77795	0.00481221		1734	SMPD2	0.610484	0.0460587		4196	TMOD2	0.929176	3.53666e-05		911	PROS1	0.722794	0.0119715
1357	LRRC4C	-0.777946	0.00481252		1580	RNFT2	0.610305	0.04614		604	CBLN1	0.928783	3.6237e-05		255	CYB5R3	0.722685	0.0119905
658	DUSP27	-0.777673	0.00483719		2053	YIPF7	0.610199	0.0461882		1636	GRPEL2	0.928774	3.62568e-05		659	LTA4H	0.722407	0.0120393
1196	KRT7	-0.77758	0.00484557		385	CTC1	0.610122	0.0462234		3522	SCARF1	0.928768	3.62709e-05		279	DLEU1	0.722264	0.0120646
212	BSCL2	-0.77706	0.00489282		734	GPT	0.60997	0.0462931		1993	KIF5C	0.928303	3.73221e-05		333	ERBB4	0.720752	0.0123331
1173	KIAA2013	-0.776945	0.00490331		2033	WDR74	0.609869	0.0463392		1918	KCNC1	0.9283	3.73311e-05		726	MT1E	0.720598	0.0123607
1786	PLA2G2A	-0.776326	0.00496002		213	C8G	0.60959	0.0464669		931	CYP4X1	0.928214	3.75272e-05		342	F2RL1	0.720408	0.0123948
1561	NALCN-AS1	-0.776248	0.0049672		32	ADM2	0.609413	0.0465479		1362	FERMT2	0.927983	3.80617e-05		1250	XKR8	0.720098	0.0124506
912	GGN	-0.776067	0.00498389		1531	RASL10A	0.609385	0.0465609		2630	MYO1B	0.927944	3.81513e-05		501	IRX3	0.719988	0.0124705
2650	WTAPP1	-0.775831	0.00500568		1781	SPAG5	0.60924	0.0466271		759	CLDN5	0.927797	3.84941e-05		323	ENKUR	0.719951	0.0124772
2087	SAP30	-0.775256	0.00505921		524	EPS8L2	0.608948	0.0467612		1171	EMCN	0.927735	3.86407e-05		425	GPR37	0.719168	0.012619
241	C16orf88	-0.774849	0.00509736		300	CELF6	0.608622	0.0469115		1018	DKK3	0.927694	3.8737e-05		799	ODZ4	0.718776	0.0126907
361	CCDC71L	-0.774494	0.00513076		1669	SH2B2	0.608454	0.0469891		2552	MOB3C	0.92734	3.9576e-05		776	NMU	0.717565	0.0129134
724	ENKUR	-0.774305	0.00514858		706	GNMT	0.608269	0.0470747		2146	LOC100505817	0.927323	3.96161e-05		47	ALOX5AP	0.717466	0.0129317
2049	RPS25	-0.77424	0.00515478		1609	RTKN	0.60804	0.0471804		3338	RBMS3	0.927323	3.96181e-05		206	CITED2	0.717326	0.0129577
171	B4GALNT1	-0.774234	0.00515532		844	IL32	0.607756	0.047312		267	ARRB1	0.927184	3.99514e-05		101	C10orf11	0.717184	0.0129842
402	CDH22	-0.774096	0.00516841		1618	SAMD10	0.607682	0.0473461		2249	LRFN2	0.926836	4.07968e-05		750	NACA	0.716999	0.0130185
45	AGPAT5	-0.774087	0.00516926		1940	TPCN2	0.607529	0.0474173		510	C21orf88	0.926621	4.13256e-05		931	QPRT	0.716874	0.0130418
2313	STK32C	-0.773873	0.00518961		1419	PLAC1	0.607361	0.0474952		996	DENND2A	0.926595	4.139e-05		2	AATF	0.716785	0.0130584
2028	RPL39	-0.773684	0.00520764		4	ABCA3	0.606908	0.0477062		4166	TMEM233	0.926445	4.17619e-05		856	PGRMC2	0.716685	0.013077
2129	SERBP1	-0.773534	0.00522197		1616	SAFB2	0.606491	0.0479008		1811	IGF1	0.92602	4.28326e-05		215	CLEC5A	0.716556	0.0131011
1917	QPCTL	-0.773346	0.00523995		81	ARHGAP22	0.606116	0.0480767		4729	ZNF853	0.925973	4.29538e-05		1105	SP1	0.716385	0.0131333
78	ANP32AP1	-0.773004	0.00527281		1611	S100A1	0.605837	0.0482075		1299	FAM26D	0.925859	4.32431e-05		780	NPM3	0.716316	0.0131461
1062	IGBP1	-0.772775	0.00529485		83	ARHGAP4	0.60562	0.0483095		3212	PTGES3L-AARSD1	0.925842	4.32871e-05		20	AFF2	0.716289	0.0131511
195	BFAR	-0.77276	0.00529633		659	FUT6	0.605526	0.0483539		3823	SOCS2	0.9258	4.33947e-05		1253	ZCRB1	0.716217	0.0131647
2478	TMEM69	-0.772732	0.00529903		64	ANKZF1	0.605505	0.0483637		3303	RAPGEF2	0.925687	4.36853e-05		1214	TXNRD1	0.715824	0.0132386
2252	SNX2	-0.772618	0.00531005		799	HPS1	0.605366	0.0484291		1194	EPHB1	0.925468	4.42532e-05		637	LOC440028	0.715762	0.0132503
25	ACTG2	-0.772506	0.00532095		247	CATSPER3	0.605295	0.0484628		1824	IL17RD	0.92546	4.42746e-05		1156	TFAMP1	0.715761	0.0132505
251	C19orf10	-0.772442	0.00532714		201	C2orf82	0.605199	0.0485076		4048	TCEAL6	0.925422	4.43735e-05		694	MIR1238	0.715578	0.013285
605	DERL3	-0.772414	0.00532986		1936	TNK1	0.604773	0.0487089		2758	NPTN	0.925372	4.45052e-05		601	LOC100506085	0.715288	0.0133398
536	CTBS	-0.772277	0.00534312		1623	SBNO2	0.604315	0.0489262		1059	DPEP1	0.92472	4.62371e-05		880	PLEKHG6	0.715108	0.013374
2659	YBX1	-0.772055	0.00536475		1154	METTL23	0.604208	0.0489767		1866	ITGA1	0.924457	4.69497e-05		1272	ZNF717	0.714703	0.0134512
2276	SPP1	-0.772051	0.00536511		742	GSTA3	0.603953	0.0490983		4258	TRIL	0.924332	4.72909e-05		733	MT3	0.713641	0.0136547
1738	PDLIM1	-0.771923	0.00537763		1712	SLC37A1	0.603853	0.0491456		1130	EGR3	0.924169	4.77402e-05		804	OR2A4	0.713527	0.0136766
530	CSDE1	-0.771782	0.00539145		903	KIAA1656	0.603723	0.0492074		2842	OXGR1	0.923961	4.83179e-05		400	GCNT2	0.713496	0.0136827
1753	PGRMC2	-0.771425	0.00542645		1911	TMEM229A	0.603717	0.0492105		1917	KCNB1	0.923853	4.86193e-05		767	NIPAL3	0.713438	0.0136938
844	FLJ34208	-0.7714	0.00542891		301	CEMP1	0.603042	0.0495328		1427	FOXD2	0.923587	4.93694e-05		21	AGAP4	0.713304	0.0137197
690	EIF2D	-0.771362	0.00543269		703	GNAI1	-0.602139	0.0499662		605	CBLN2	0.923409	4.98759e-05		710	MIXL1	0.713156	0.0137483
2071	RTN3	-0.771304	0.0054384		1551	REEP3	-0.60215	0.049961		1028	DLX6-AS1	0.923355	5.003e-05		82	AZGP1	0.712978	0.0137828
2686	ZHX2	-0.771282	0.00544048		1062	LPHN2	-0.602195	0.0499394		1531	GJA1	0.923251	5.03296e-05		1015	RTN4RL1	0.712789	0.0138196
1024	HPD	-0.771047	0.00546373		475	EBF2	-0.602208	0.0499329		97	AGTR1	0.92266	5.20526e-05		897	POU3F2	0.712737	0.0138298
2554	TWF2	-0.77077	0.00549119		1461	PRKG1	-0.602251	0.0499121		3187	PRSS35	0.922633	5.21318e-05		370	FLJ22184	0.712649	0.0138468
1082	IL1RL2	-0.77074	0.00549417		2047	XRN2	-0.602271	0.0499026		133	AMPH	0.922559	5.23515e-05		234	CREB3L4	0.712456	0.0138844
1774	PIN1P1	-0.77056	0.00551198		1833	SWAP70	-0.60231	0.049884		2991	PHLDA1	0.922481	5.25808e-05		822	PAICS	0.71236	0.0139032
2677	ZCRB1	-0.770558	0.00551224		118	BAG3	-0.602319	0.0498795		944	DACH2	0.922211	5.33904e-05		193	CFDP1	0.711915	0.0139902
926	GLS2	-0.770292	0.00553875		1369	PDCD10	-0.602467	0.0498084		4531	ZBTB46	0.92221	5.33931e-05		962	RPA2	0.711859	0.0140013
1248	LOC100129046	-0.769859	0.00558203		687	GGT5	-0.602469	0.0498077		215	ARHGAP20	0.922144	5.35927e-05		993	RPS18	0.711829	0.0140071
881	FXYD5	-0.769657	0.00560238		2055	YTHDF2	-0.6026	0.0497444		465	C16orf89	0.921977	5.40984e-05		583	LOC100129046	0.711748	0.014023
2476	TMEM66	-0.769222	0.00564631		1760	SNORD50B	-0.602699	0.0496969		4300	TSPAN7	0.92196	5.41495e-05		1077	SLC5A12	0.711613	0.0140496
2064	RSG1	-0.769217	0.00564681		1863	TBPL1	-0.602704	0.0496946		148	ANKRD50	0.921946	5.41929e-05		1066	SLC25A43	0.711483	0.0140752
1095	IPO7	-0.769075	0.00566119		1507	RAB15	-0.602808	0.0496447		1906	KAZALD1	0.921945	5.41936e-05		953	RIOK2	0.711468	0.014078
90	AP3B1	-0.768993	0.0056695		1723	SLCO1C1	-0.602857	0.0496211		1491	GALNTL4	0.921855	5.44698e-05		146	CAP2	0.711248	0.0141215
2226	SMPDL3B	-0.768925	0.00567644		214	C8orf31	-0.602995	0.0495552		2349	MAP2	0.921807	5.46175e-05		435	GSTP1	0.711231	0.0141248
218	BTF3	-0.768832	0.00568588		44	AKAP2	-0.603155	0.0494789		2889	PCDH15	0.9218	5.46385e-05		172	CD300LB	0.711063	0.014158
1178	KLC3	-0.76868	0.00570141		1257	NEK7	-0.603162	0.0494755		2745	NOTCH1	0.921682	5.50018e-05		160	CCL17	0.710603	0.0142493
1364	LSM2	-0.768185	0.00575204		1256	NEK4	-0.603165	0.049474		3851	SPARCL1	0.921461	5.56834e-05		701	MIR492	0.710131	0.0143432
1115	JAZF1-AS1	-0.767918	0.00577945		636	FMN2	-0.603335	0.0493928		802	CNTNAP4	0.921342	5.60556e-05		46	ALKBH7	0.70982	0.0144056
515	CPPED1	-0.767751	0.00579669		1164	MGAT5	-0.603473	0.0493267		187	APLN	0.920856	5.75887e-05		738	MUM1L1	0.709588	0.0144519
1482	MOCS3	-0.767644	0.00580778		1830	SULT1B1	-0.603483	0.0493222		682	CDH13	0.920712	5.80489e-05		1003	RPS5	0.709523	0.014465
580	DAND5	-0.767445	0.00582836		1861	TBC1D9	-0.603494	0.0493167		2286	LRRTM3	0.920667	5.81946e-05		720	MRGPRE	0.709424	0.014485
2352	TACSTD2	-0.76741	0.00583195		328	CLMN	-0.603726	0.0492059		1482	GABRB2	0.920343	5.92437e-05		873	PLA2G2A	0.709107	0.0145489
2149	SH3BGR	-0.767268	0.00584668		1624	SCARA5	-0.603885	0.0491305		3870	SPRED2	0.920238	5.9585e-05		1235	VENTXP7	0.708996	0.0145712
2467	TMEM5	-0.767098	0.00586443		93	ASAP2	-0.603954	0.0490974		2445	METTL24	0.920179	5.97782e-05		1175	TMED3	0.708474	0.0146769
1988	RNF122	-0.767084	0.00586591		931	KRTAP1-5	-0.604053	0.0490504		1535	GJC1	0.919695	6.1383e-05		1061	SLC15A4	0.708473	0.0146771
487	CNR2	-0.767057	0.00586865		1835	SYDE1	-0.604129	0.0490142		901	CTNNBIP1	0.919621	6.1632e-05		656	LRRC4C	0.708334	0.0147054
1394	MAP7D3	-0.76683	0.00589241		874	JPH1	-0.604158	0.0490007		3743	SLIT3	0.919612	6.16637e-05		686	MEX3A	0.708265	0.0147193
1385	MANEAL	-0.766668	0.00590927		1575	RNF182	-0.60418	0.0489902		1072	DRD1	0.919486	6.20878e-05		638	LOC440563	0.707932	0.0147872
1071	IGFBP5	-0.766662	0.0059099		169	C15orf41	-0.604243	0.0489605		200	AQP10	0.919378	6.24527e-05		531	KIAA1191	0.707857	0.0148025
1265	LOC100505812	-0.766597	0.00591678		756	H3F3B	-0.6044	0.048886		2131	LOC100133308	0.919366	6.24947e-05		895	POLR3G	0.70775	0.0148245
2614	VKORC1	-0.766423	0.00593504		367	CREG2	-0.604406	0.048883		2068	LDLRAD2	0.919135	6.32807e-05		781	NPR3	0.707723	0.01483
1049	ICK	-0.766355	0.00594215		1979	TTI2	-0.60442	0.0488764		526	C3orf70	0.91894	6.39514e-05		1274	ZNFX1-AS1	0.707698	0.014835
1840	PPP1R7	-0.766319	0.00594591		1242	NAP1L3	-0.604474	0.0488505		781	CMTM5	0.918901	6.40895e-05		714	MMP10	0.707575	0.0148603
2278	SPSB1	-0.76627	0.00595106		1018	LOC151009	-0.6045	0.0488385		2412	MDGA2	0.918874	6.41804e-05		743	MYH14	0.707423	0.0148914
1556	NACA2	-0.766128	0.00596609		1131	MBTPS2	-0.604536	0.0488212		1511	GDNF	0.918698	6.47947e-05		1014	RTN3	0.707236	0.0149298
2735	ZNF717	-0.765851	0.00599527		1924	TMOD2	-0.604577	0.0488019		1444	FRMD8	0.918688	6.48299e-05		1257	ZHX2	0.706906	0.0149977
1685	PAICS	-0.765662	0.00601534		1948	TRDMT1	-0.604581	0.0488002		2554	MON1A	0.91854	6.53466e-05		285	DNASE2	0.706837	0.0150119
80	ANP32C	-0.765566	0.00602551		1790	SPON2	-0.604583	0.0487989		3732	SLC7A4	0.918323	6.61114e-05		66	ART5	0.706546	0.015072
1094	IPO5	-0.765211	0.00606331		1162	MGA	-0.60465	0.0487673		626	CCDC36	0.918287	6.62401e-05		648	LOH12CR2	0.706251	0.0151333
55	AKR7A2	-0.765003	0.0060855		1512	RAB4A	-0.604657	0.0487639		2537	MLN	0.918251	6.63689e-05		906	PRKCZ	0.706219	0.0151399
2474	TMEM59	-0.764851	0.00610188		1290	NPTN	-0.60475	0.0487198		844	CPNE5	0.91814	6.67638e-05		737	MUC2	0.705847	0.0152173
460	CLCNKB	-0.764482	0.00614151		870	JAG1	-0.604773	0.0487092		4204	TNFAIP8L1	0.91813	6.67993e-05		1187	TMEM5	0.705741	0.0152393
492	COL8A2	-0.76422	0.00616974		374	CRTAP	-0.604842	0.0486766		1818	IGFN1	0.918104	6.68924e-05		652	LRIT2	0.705512	0.0152872
2605	VAT1	-0.764178	0.00617423		1053	LOC650623	-0.605022	0.0485915		2194	LOC375196	0.918015	6.72102e-05		89	BBS12	0.705334	0.0153244
36	AFF1	-0.764168	0.00617538		1581	ROBO1	-0.605045	0.0485804		2959	PEAR1	0.917965	6.73894e-05		1047	SFRP5	0.704947	0.0154056
18	ACO2	-0.764114	0.00618116		1437	PORCN	-0.605191	0.0485119		672	CDC42BPA	0.917787	6.80322e-05		6	ABTB2	0.704851	0.0154258
1563	NAP1L1	-0.764067	0.00618632		676	GCLM	-0.605344	0.0484395		1874	ITGA9	0.917301	6.98135e-05		762	NDUFAF1	0.704828	0.0154307
2263	SP1	-0.764057	0.0061874		1963	TRUB1	-0.605386	0.0484199		395	BMPR2	0.917198	7.01939e-05		416	GNG3	0.704627	0.0154729
1809	PM20D2	-0.764034	0.00618987		2078	ZFYVE1	-0.60546	0.0483848		1956	KIAA0040	0.917124	7.04704e-05		942	RCC1	0.704361	0.0155291
376	CCZ1B	-0.763784	0.00621695		1187	MIR635	-0.605478	0.0483762		1300	FAM26E	0.916871	7.14133e-05		796	OCEL1	0.704069	0.015591
904	GCKR	-0.76374	0.00622177		1717	SLC44A1	-0.605535	0.0483494		498	C1orf216	0.916864	7.14413e-05		105	C11orf74	0.703822	0.0156435
663	E2F5	-0.76345	0.00625336		1484	PTCH1	-0.605625	0.0483073		1197	EPHX4	0.916818	7.16149e-05		311	EFNA3	0.703585	0.0156938
1413	MED16	-0.76333	0.00626645		1786	SPIN3	-0.605628	0.0483056		68	ADCY6	0.916607	7.2412e-05		912	PROSC	0.703535	0.0157044
433	CGNL1	-0.763297	0.00627006		1074	LRRC15	-0.605684	0.0482794		888	CSRP2	0.916566	7.25686e-05		1084	SMYD3	0.703535	0.0157044
2619	VSTM2L	-0.762895	0.00631417		572	FAM26E	-0.605729	0.0482581		2930	PDCL	0.916445	7.30306e-05		115	C1orf88	0.703504	0.0157112
1750	PGK1	-0.762532	0.00635415		1827	STT3B	-0.605769	0.0482393		3683	SLC26A2	0.916419	7.3131e-05		233	CRB3	0.703423	0.0157283
2622	VWA5A	-0.762511	0.00635652		109	ATXN10	-0.605793	0.0482284		3436	ROBO1	0.916416	7.31428e-05		288	DOCK7	0.703391	0.0157353
858	FOXD1	-0.762456	0.00636261		731	GPRASP2	-0.605799	0.0482254		1223	EXOC6	0.916194	7.39969e-05		674	MAP3K15	0.703333	0.0157475
853	FNDC8	-0.762069	0.00640547		224	CA10	-0.605804	0.0482231		1536	GJC2	0.916151	7.41629e-05		231	CP	0.703147	0.0157874
197	BID	-0.76206	0.00640649		1502	PXK	-0.605844	0.0482044		1090	DYNC1I1	0.915994	7.47731e-05		341	F11R	0.703044	0.0158094
351	CCDC163P	-0.761818	0.00643333		1454	PRICKLE1	-0.605932	0.0481631		3370	RGMA	0.915864	7.52786e-05		297	DSG2	0.702924	0.015835
2492	TNNT1	-0.761708	0.00644562		1280	NONO	-0.606001	0.0481304		2768	NR3C2	0.915792	7.55598e-05		834	PCDHB6	0.702786	0.0158648
1492	MRGPRE	-0.761537	0.00646475		68	ANXA6	-0.606014	0.0481245		3829	SOHLH1	0.915787	7.55827e-05		1162	THAP10	0.70277	0.015868
1264	LOC100505783	-0.761433	0.00647637		1109	MAN1A2	-0.606025	0.0481193		3155	PRKG1	0.915718	7.58526e-05		320	EIF4B	0.702353	0.0159578
2647	WRB	-0.761428	0.00647695		738	GRAP	-0.606106	0.0480814		3989	SYP	0.915657	7.60936e-05		691	MGST1	0.702349	0.0159587
472	CLPP	-0.761393	0.00648086		442	DKK3	-0.606147	0.0480619		2079	LGALSL	0.91554	7.65542e-05		1210	TTC23L	0.702259	0.0159781
2283	SRCIN1	-0.761154	0.00650768		750	GUCY1A3	-0.606181	0.0480459		3147	PRKAR1A	0.915295	7.75316e-05		524	KCTD14	0.702221	0.0159863
1289	LOC200261	-0.761063	0.00651798		1625	SCARF2	-0.606282	0.047999		1632	GRK5	0.915276	7.76087e-05		627	LOC285629	0.701607	0.0161192
1726	PCTP	-0.761046	0.00651979		1546	RCOR2	-0.606297	0.047992		3493	S1PR3	0.915157	7.80872e-05		128	C5orf27	0.701294	0.0161872
797	FAM81A	-0.760974	0.00652798		802	HS3ST3B1	-0.606299	0.0479909		1309	FAM49A	0.914724	7.98435e-05		1051	SH3BGR	0.701273	0.0161919
715	EMC10	-0.760871	0.00653956		2027	VWF	-0.606304	0.0479885		3234	PTPRK	0.914613	8.0299e-05		977	RPL30	0.701247	0.0161976
1339	LOC96610	-0.760588	0.00657156		1671	SH3GLB1	-0.606325	0.0479786		968	DCN	0.914573	8.04647e-05		1067	SLC26A9	0.701234	0.0162005
1230	LINC00323	-0.760414	0.00659124		583	FATE1	-0.606423	0.047933		1595	GPC6	0.914557	8.05304e-05		95	BID	0.70101	0.0162492
35	ADK	-0.760353	0.00659822		993	LOC100287765	-0.606467	0.0479125		4149	TMEM150C	0.914441	8.101e-05		517	KCNH2	0.700486	0.0163641
1132	KCNF1	-0.760154	0.00662083		942	LAMB4	-0.606486	0.0479033		3366	RGAG4	0.914415	8.11198e-05		245	CTSF	0.699729	0.0165308
430	CFDP1	-0.759877	0.00665237		1013	LOC116437	-0.606494	0.0478995		3438	ROBO4	0.914397	8.11913e-05		527	KDELR3	0.699691	0.0165392
641	DOK1	-0.759871	0.00665309		1455	PRICKLE2	-0.606552	0.0478723		4420	VASH1	0.914307	8.15656e-05		846	PENK	0.699605	0.0165583
2688	ZIC4	-0.759688	0.00667395		940	LAMB2	-0.606562	0.0478677		4216	TNR	0.914233	8.18769e-05		33	AK5	0.699568	0.0165665
915	GID4	-0.759608	0.00668313		1563	RHOA	-0.606616	0.0478427		2938	PDE5A	0.913198	8.62843e-05		572	LINC00323	0.699492	0.0165832
1928	RAB3A	-0.759359	0.00671173		1735	SMYD3	-0.606659	0.0478224		2168	LOC158376	0.913177	8.63747e-05		214	CLEC17A	0.699463	0.0165897
438	CHCHD7	-0.759347	0.00671309		240	CANT1	-0.606664	0.04782		300	ATOH8	0.913106	8.66848e-05		313	EGFR	0.699075	0.0166759
2291	SRM	-0.759281	0.00672067		1754	SNORD25	-0.606671	0.0478168		3946	STS	0.912974	8.72602e-05		695	MIR1247	0.699036	0.0166846
1968	RERG	-0.758793	0.00677705		1060	LOXL1-AS1	-0.606725	0.0477918		805	COL12A1	0.91291	8.75416e-05		175	CD79A	0.69893	0.0167081
2673	ZBTB7C	-0.758728	0.00678455		234	CALD1	-0.606735	0.0477871		2982	PHACTR2	0.912883	8.76605e-05		130	C5orf46	0.698491	0.0168063
192	BEND6	-0.758718	0.00678572		396	CX3CR1	-0.606776	0.0477677		3612	SH2B3	0.912478	8.94569e-05		72	ASS1	0.698409	0.0168247
870	FTH1	-0.758694	0.00678846		1354	PCDH12	-0.606806	0.0477539		2714	NID2	0.912265	9.04093e-05		1000	RPS25	0.697588	0.0170092
1012	HOMER2	-0.758497	0.00681135		630	FLNA	-0.606817	0.0477486		2321	MAG	0.912176	9.08136e-05		831	PCDH11Y	0.697055	0.0171296
1191	KLRB1	-0.758481	0.00681319		1488	PTPLAD1	-0.606851	0.0477329		895	CTDSPL	0.912087	9.12168e-05		18	ADI1	0.696938	0.0171563
1057	IFITM2	-0.758394	0.00682335		439	DIRAS1	-0.606897	0.0477116		1230	F2R	0.911856	9.22686e-05		567	LHPP	0.69673	0.0172037
2504	TPM1	-0.758251	0.00684		1514	RAB6C	-0.606946	0.0476885		1608	GPR137C	0.911816	9.245e-05		914	PRPSAP2	0.696594	0.0172346
2145	SFXN3	-0.758105	0.00685707		534	ETV5	-0.606974	0.0476757		2893	PCDH20	0.911766	9.26793e-05		335	ESD	0.696501	0.0172557
685	EIF1	-0.758074	0.00686063		45	AKTIP	-0.607062	0.0476346		2810	OAZ2	0.911717	9.29064e-05		522	KCNJ2	0.696337	0.0172933
2345	SYNPO	-0.758058	0.00686248		555	FAM129B	-0.607164	0.0475872		537	C6orf123	0.911683	9.30636e-05		52	ANKRD36BP2	0.696162	0.0173331
687	EIF2A	-0.757968	0.00687307		113	AXIN2	-0.60722	0.0475611		4577	ZHX1	0.911508	9.3868e-05		129	C5orf38	0.696037	0.0173618
1825	POU2AF1	-0.757807	0.00689192		1270	NKIRAS1	-0.607227	0.0475579		2705	NGFR	0.911186	9.53727e-05		488	IL27RA	0.695932	0.0173859
1851	PRDX4	-0.757714	0.00690285		877	JUP	-0.607228	0.0475573		4005	TAF13	0.911163	9.54815e-05		227	COPS2	0.695714	0.0174359
1004	HMGCL	-0.757434	0.00693569		2115	ZNF549	-0.607242	0.0475507		748	CHST7	0.91115	9.55421e-05		97	BOLA1	0.695691	0.0174412
400	CDH2	-0.757209	0.0069623		788	HIST1H4K	-0.607401	0.0474766		1976	KIAA1462	0.911046	9.6029e-05		98	BRF2	0.695438	0.0174993
1864	PROCR	-0.757036	0.00698275		1387	PEX19	-0.607423	0.0474665		3204	PTCH1	0.910982	9.6332e-05		424	GPR143	0.695279	0.0175361
245	C17orf58	-0.756859	0.00700365		1779	SP2	-0.607433	0.0474619		3992	SYT1	0.910974	9.63718e-05		609	LOC100507377	0.69522	0.0175496
202	BNC2	-0.756759	0.00701557		1379	PDLIM4	-0.607504	0.0474289		2460	MFSD6L	0.910965	9.64143e-05		337	ETHE1	0.694794	0.0176481
1179	KLF13	-0.756673	0.00702573		1000	LOC100506025	-0.607512	0.0474252		471	C17orf72	0.910858	9.69203e-05		443	HCG11	0.694786	0.01765
1674	P2RY2	-0.756603	0.00703405		1249	NCK2	-0.607652	0.0473603		2873	PARM1	0.910688	9.77314e-05		273	DHCR7	0.694701	0.0176696
96	APLP1	-0.756347	0.00706456		1569	RNF141	-0.60766	0.0473566		1408	FLJ42280	0.910678	9.77759e-05		222	CNGB1	0.694578	0.0176984
2483	TMEM99	-0.756173	0.00708541		1821	STEAP1B	-0.607769	0.047306		3564	SEMA6B	0.910359	9.93101e-05		86	B9D2	0.694108	0.0178076
1675	P4HA1	-0.756101	0.00709406		1857	TBC1D14	-0.607776	0.0473026		1276	FAM180B	0.910205	0.000100061		889	PMP22	0.694091	0.0178117
2242	SNORD44	-0.755779	0.00713261		1867	TCF7L1	-0.607922	0.0472349		2627	MYO10	0.910204	0.000100062		489	IL8	0.693933	0.0178486
1279	LOC100507246	-0.755685	0.0071439		645	FOXD2	-0.607969	0.0472134		213	ARHGAP18	0.910118	0.000100484		1164	THAP8	0.693837	0.0178709
1650	OPN3	-0.755468	0.00717011		232	CALCOCO1	-0.608062	0.0471704		4464	WDR47	0.910084	0.000100648		876	PLCD3	0.693661	0.0179121
2644	WISP2	-0.755453	0.00717187		661	FZD7	-0.608093	0.047156		3501	SAMD14	0.90965	0.000102786		999	RPS24	0.693449	0.0179619
2503	TPI1P2	-0.755358	0.00718341		1004	LOC100506939	-0.608377	0.0470246		1228	EXTL3	0.909481	0.000103629		768	NKAIN1	0.693441	0.0179638
2722	ZNF581	-0.755308	0.00718947		530	ESAM	-0.60842	0.0470048		4659	ZNF556	0.909479	0.000103642		216	CLGN	0.693422	0.0179682
1570	NCMAP	-0.754949	0.00723289		493	EFR3B	-0.608966	0.0467531		3879	SPTBN1	0.909397	0.000104048		949	RGMB	0.693176	0.018026
1598	NKAIN1	-0.754737	0.00725867		1138	MCPH1	-0.609026	0.0467254		3392	RIMKLB	0.909207	0.000105006		1202	TREM1	0.692884	0.0180948
1313	LOC401321	-0.754634	0.00727118		1124	MAPRE1	-0.609092	0.0466953		926	CYP2G1P	0.90902	0.000105955		745	MYL6B	0.692815	0.0181112
1941	RALGAPA2	-0.754491	0.00728874		117	BACE1	-0.609139	0.0466736		2681	NDST1	0.908973	0.000106192		786	NSMCE2	0.692647	0.0181508
1657	OR5AK4P	-0.754273	0.00731533		818	HTATSF1	-0.609163	0.0466627		4239	TPO	0.908894	0.000106598		1009	RSG1	0.692547	0.0181744
435	CHCHD3	-0.754255	0.00731761		945	LASP1	-0.609179	0.0466554		328	AVPR1A	0.908664	0.000107776		380	FOXO3B	0.692441	0.0181995
643	DPAGT1	-0.754	0.00734889		1846	TACC2	-0.609344	0.0465793		2639	MYOZ1	0.908612	0.000108044		391	GABARAP	0.692378	0.0182145
2358	TAGLN2	-0.753771	0.00737706		1144	MED20	-0.609356	0.0465742		3384	RHOBTB2	0.908489	0.000108682		847	PERP	0.691916	0.0183242
185	BCKDHB	-0.753578	0.00740081		284	CDC42EP5	-0.609365	0.0465698		535	C5orf65	0.908274	0.000109798		839	PDE10A	0.69187	0.0183352
2747	ZNF835	-0.753481	0.00741284		648	FOXO4	-0.609387	0.0465598		4040	TBX3	0.90817	0.00011034		1128	STK39	0.691574	0.0184059
391	CD79A	-0.753405	0.00742217		266	CCDC85B	-0.60962	0.0464531		1849	IPO11	0.908019	0.000111135		283	DNAJB13	0.691374	0.0184536
1676	P4HB	-0.753336	0.00743077		1167	MIB1	-0.609624	0.0464512		1385	FIGF	0.907958	0.000111457		181	CDH22	0.690827	0.0185847
1187	KLHL8	-0.75322	0.00744516		2017	VCP	-0.609645	0.0464417		1188	EPB41L1	0.907884	0.000111847		815	P4HB	0.690667	0.0186232
719	EMC6	-0.753087	0.00746158		128	BDKRB2	-0.609656	0.0464364		2471	MID2	0.907878	0.000111883		905	PRKCSH	0.69058	0.0186443
2055	RPS8	-0.752986	0.0074742		1142	MED1	-0.609726	0.0464046		1045	DNASE1L3	0.907837	0.000112099		1150	TCEA1	0.69047	0.0186707
1299	LOC284023	-0.75242	0.00754484		1592	RPL3	-0.609819	0.0463618		1365	FEZ2	0.907824	0.00011217		119	C21orf49	0.690168	0.0187437
1516	MSL3P1	-0.752174	0.00757573		1649	2019-09-10	-0.609908	0.0463212		3798	SNORD25	0.907739	0.00011262		551	KRT34	0.690012	0.0187814
37	AFF2	-0.75217	0.00757622		50	ALDH6A1	-0.609958	0.0462984		576	CALM1	0.907673	0.000112972		1158	TFAP4	0.689948	0.018797
1636	NUDC	-0.751892	0.00761112		2122	ZNF625	-0.609995	0.0462815		2246	LPL	0.907662	0.000113028		211	CLDN3	0.689911	0.0188061
2429	TMED9	-0.751892	0.00761115		794	HNRNPKP3	-0.609998	0.04628		2825	OPCML	0.907638	0.000113158		887	PM20D2	0.689784	0.0188368
2462	TMEM43	-0.75188	0.00761262		1965	TSHZ3	-0.61001	0.0462748		2273	LRRC55	0.907618	0.000113265		459	HOXC-AS5	0.689761	0.0188424
340	CBS	-0.751522	0.00765797		69	AP3M1	-0.610143	0.046214		3562	SEMA4C	0.907532	0.000113729		1101	SNURF	0.689449	0.0189182
157	ATP6AP1	-0.751436	0.00766886		711	GOLPH3	-0.610152	0.0462101		2318	MAFA	0.907391	0.000114484		395	GAPT	0.688943	0.0190417
1206	LAPTM4A	-0.751429	0.00766964		1327	P4HA3	-0.610178	0.0461981		2374	2019-03-03	0.907232	0.000115343		707	MIR7-3HG	0.688799	0.0190771
924	GLRB	-0.751429	0.00766976		1762	SNORD94	-0.610438	0.0460795		712	CEP68	0.907213	0.00011545		1023	S100Z	0.688719	0.0190967
1816	POFUT1	-0.751427	0.00767		1519	RAE1	-0.610458	0.0460705		66	ADCY3	0.907002	0.000116598		984	RPL5	0.688169	0.0192318
1966	REPS2	-0.751413	0.00767173		121	BARX1	-0.610511	0.0460463		4296	TSPAN18	0.906966	0.000116793		334	ERVMER34-1	0.688141	0.0192386
27	ACY1	-0.751291	0.00768721		512	ENOX1	-0.610522	0.0460412		3311	RASAL2-AS1	0.906864	0.000117356		588	LOC100134368	0.687841	0.0193128
117	ARL3	-0.751251	0.00769229		981	LOC100129550	-0.610577	0.0460164		3382	RHBG	0.906847	0.00011745		77	ATP4A	0.687656	0.0193586
2655	XKR8	-0.751226	0.00769545		9	ACER2	-0.610601	0.0460053		2002	KLF12	0.906532	0.000119192		736	MTUS2	0.68729	0.0194492
1260	LOC100294145	-0.751121	0.00770884		1993	UBTD1	-0.610621	0.0459961		1871	ITGA6	0.906457	0.00011961		1031	SCD	0.687227	0.0194651
2025	RPL35A	-0.750819	0.00774725		691	GJA4	-0.61065	0.045983		551	C9orf153	0.906399	0.000119929		419	GOLGA6L7P	0.687073	0.0195032
490	COL24A1	-0.750819	0.00774729		416	DAP	-0.610779	0.0459243		1653	GUCY1A2	0.906329	0.000120321		732	MT2A	0.686932	0.0195384
359	CCDC64B	-0.750701	0.00776237		1316	OPN3	-0.610843	0.0458955		1127	EGLN2	0.906064	0.000121812		410	GLRB	0.686815	0.0195677
183	BCDIN3D	-0.750646	0.00776943		250	CCBE1	-0.610944	0.0458494		1743	HOXA7	0.906063	0.000121818		939	RASL11A	0.68675	0.0195837
534	CSNK2A2	-0.750506	0.00778728		1675	SH3RF3-AS1	-0.610944	0.0458493		2645	N4BP3	0.906032	0.000121997		497	IRAK2	0.686616	0.0196172
83	ANXA2P2	-0.750504	0.00778756		1968	TSPAN31	-0.611072	0.0457913		2888	PCDH12	0.905879	0.000122862		886	PLTP	0.686531	0.0196385
2721	ZNF574	-0.750429	0.00779727		476	ECE1	-0.611126	0.0457669		2402	MCHR1	0.905685	0.000123975		185	CEACAM5	0.686456	0.0196574
2638	WDTC1	-0.750381	0.00780334		1701	SLC24A3	-0.61113	0.045765		2388	MATN3	0.905381	0.000125721		974	RPL27	0.686382	0.0196757
581	DAP	-0.750193	0.0078275		162	C12orf43	-0.611163	0.0457501		2329	MAGI2-AS3	0.90513	0.000127186		307	EDN1	0.686335	0.0196875
2397	TGM5	-0.750175	0.00782982		186	C1orf111	-0.611192	0.0457372		1210	ESR1	0.905069	0.00012754		1152	TCERG1L	0.686319	0.0196916
1035	HSP90AB1	-0.749932	0.00786119		672	GALNTL1	-0.611225	0.0457222		1617	GPR3	0.905065	0.000127563		1123	SSR2	0.685973	0.0197785
375	CCT7	-0.749879	0.00786798		1166	MGP	-0.611234	0.0457179		273	ASAP1	0.905003	0.000127925		687	MFI2	0.685851	0.0198092
1048	ICAM5	-0.749767	0.00788253		1732	SMG8	-0.61139	0.0456472		2050	LAMB4	0.90478	0.000129241		1090	SNHG8	0.685737	0.0198378
2311	STC1	-0.749762	0.00788312		897	KIAA0494-AS1	-0.611395	0.0456451		1014	DIRAS1	0.904618	0.000130202		476	IGFBP1	0.684812	0.0200718
887	GADD45A	-0.749585	0.00790601		1237	MYOZ3	-0.61149	0.045602		4112	TJP1	0.904574	0.000130466		964	RPL11	0.684364	0.0201859
2472	TMEM56	-0.749578	0.00790697		1970	TSPAN7	-0.611504	0.0455961		2890	PCDH17	0.904538	0.000130681		1026	SBF2-AS1	0.683882	0.0203092
703	EIF4B	-0.749568	0.00790822		1362	PCDHB3	-0.611554	0.0455733		2469	MIB1	0.904459	0.000131152		718	MORN4	0.683587	0.0203849
683	EHD2	-0.749515	0.00791515		915	KIT	-0.611603	0.0455513		2762	NR1D2	0.904459	0.000131152		910	PROM1	0.683514	0.0204037
301	C6orf130	-0.749489	0.00791856		760	HAS2-AS1	-0.611625	0.0455411		3666	SLC17A8	0.904297	0.000132124		848	PET112	0.6832	0.0204845
1003	HLTF	-0.749412	0.00792846		1813	ST6GAL2	-0.611638	0.0455353		1605	GPR116	0.904285	0.000132194		1238	VPS37D	0.683069	0.0205181
2536	TSPO	-0.749337	0.00793819		1467	PRPF18	-0.611782	0.0454705		1108	ECSCR	0.904204	0.000132686		338	EXOSC5	0.683024	0.0205299
178	BBS10	-0.749008	0.00798114		1954	TRIM68	-0.611802	0.0454612		3672	SLC22A3	0.90418	0.000132828		117	C20orf111	0.682999	0.0205362
249	C18orf1	-0.748798	0.00800852		2148	ZNF853	-0.611831	0.0454484		4696	ZNF699	0.904107	0.000133269		863	PILRA	0.682909	0.0205596
286	C3orf80	-0.748752	0.00801453		1434	POLR1E	-0.611863	0.0454338		2513	MIR568	0.904074	0.000133471		454	HNMT	0.682686	0.0206173
248	C17orf76-AS1	-0.748693	0.00802221		1771	SORCS2	-0.611926	0.0454053		1522	GHR	0.904055	0.000133586		161	CCL20	0.682659	0.0206243
225	C10orf47	-0.748615	0.00803248		1440	POU6F2	-0.611935	0.0454015		4332	TXNDC2	0.903833	0.00013494		415	GNB2L1	0.681941	0.0208107
1341	LOXL1-AS1	-0.748394	0.00806152		376	CSDC2	-0.611947	0.0453959		2081	LHFP	0.903404	0.000137579		814	P4HA1	0.681839	0.0208373
823	FECH	-0.748386	0.00806262		1219	MTAP	-0.612004	0.0453702		2093	LINC00272	0.903194	0.00013889		1223	UPK1A-AS1	0.681799	0.0208478
2320	STUB1	-0.748236	0.00808229		1159	MFAP2	-0.612115	0.0453202		2885	PCDH1	0.903133	0.000139267		1080	SLC9A7	0.681791	0.0208499
2070	RTN2	-0.74822	0.00808445		1319	OR56B4	-0.612193	0.0452852		4476	WISP1	0.903031	0.000139909		396	GAS2L2	0.681317	0.0209738
1581	NDUFB5	-0.748214	0.00808521		1078	LRRC40	-0.612263	0.0452537		3061	PLN	0.902926	0.000140569		225	COLEC12	0.68084	0.0210993
2139	SEZ6L2	-0.748157	0.00809273		1137	MCM3AP-AS1	-0.612325	0.0452256		243	ARL15	0.902838	0.000141129		439	HAPLN1	0.680811	0.0211068
894	GAS2L2	-0.748155	0.00809302		129	BEAN1	-0.612343	0.0452175		447	C14orf132	0.902819	0.000141248		198	CHCHD8	0.680515	0.0211849
993	HEBP1	-0.748116	0.00809811		1957	TRMT61B	-0.612705	0.0450551		503	C20orf112	0.902766	0.000141582		902	PPT1	0.680497	0.0211897
91	AP3S1	-0.747953	0.00811968		1620	SARS	-0.612756	0.0450325		2849	PABPC5	0.902588	0.000142715		266	DCAF12L1	0.680467	0.0211977
2318	STON2	-0.74794	0.00812136		331	CLSTN1	-0.612788	0.0450181		3544	SDPR	0.902266	0.000144778		1178	TMEM101	0.680449	0.0212023
1008	HN1L	-0.747782	0.0081422		919	KLF5	-0.61287	0.0449813		2216	LOC644172	0.902223	0.000145056		579	LIPF	0.680441	0.0212046
2122	SEC61G	-0.747768	0.00814412		308	CHD3	-0.612871	0.0449809		3422	RNF182	0.902071	0.00014604		981	RPL39	0.680278	0.0212476
695	EIF3H	-0.747743	0.00814741		1414	PJA2	-0.612942	0.0449489		3148	PRKAR2B	0.902004	0.000146476		1062	SLC16A10	0.680059	0.0213055
14	ACADSB	-0.74774	0.00814777		241	CAP1	-0.612959	0.0449412		517	C2orf40	0.90189	0.000147221		29	AHCYL1	0.680046	0.0213091
1819	POLR2G	-0.747739	0.00814801		928	KPNA2	-0.612967	0.044938		3305	RAPH1	0.901888	0.000147237		438	H6PD	0.68003	0.0213131
1001	HIRIP3	-0.747651	0.00815967		1321	ORAI1	-0.612969	0.044937		1656	GULP1	0.901832	0.000147602		1110	SPINK1	0.679859	0.0213587
1494	MRPL11	-0.74754	0.00817428		1525	RAP2A	-0.61297	0.0449364		2381	MARK1	0.901764	0.000148048		925	PTPRT	0.679838	0.0213642
2123	SELP	-0.747482	0.00818207		727	GPR27	-0.613	0.0449229		4161	TMEM200C	0.901643	0.000148842		1034	SCNN1G	0.679608	0.0214255
1087	IMPDH2	-0.747326	0.00820274		1883	TGFBRAP1	-0.613042	0.0449042		1413	FLRT2	0.901511	0.000149712		1222	UGDH	0.679513	0.0214506
2651	WWC3	-0.747324	0.00820301		953	LGI2	-0.613068	0.0448928		657	CD34	0.901491	0.00014985		1079	SLC7A11	0.679501	0.0214539
1398	MB	-0.747272	0.00821		70	AP3M2	-0.613264	0.0448049		1236	FAM106A	0.901384	0.000150559		788	NTN4	0.679346	0.0214953
147	ATP2B3	-0.747259	0.0082117		1853	TARDBP	-0.613389	0.0447492		1889	JAM3	0.901378	0.000150595		42	ALDH3A2	0.678754	0.0216535
944	GOLGA6L10	-0.747134	0.00822841		1659	SET	-0.613486	0.0447058		4063	TEAD2	0.901363	0.000150695		1074	SLC43A2	0.678687	0.0216715
2195	SLC35D1	-0.746692	0.00828757		1647	SEMA5A	-0.613527	0.0446878		4439	VTCN1	0.900965	0.000153361		629	LOC344967	0.678649	0.0216817
995	HFE	-0.746643	0.00829404		1360	PCDHB18	-0.613553	0.0446759		889	CST1	0.900958	0.000153405		356	FAM71E2	0.678375	0.0217553
2537	TSPYL5	-0.746447	0.00832044		492	EFNB3	-0.613609	0.044651		3358	REM1	0.90078	0.000154615		1181	TMEM14C	0.678344	0.0217636
1318	LOC442459	-0.746433	0.00832235		839	IGFL3	-0.613622	0.0446451		658	CD36	0.900558	0.00015612		127	C4orf52	0.678306	0.021774
2042	RPP25	-0.746186	0.00835562		1564	RIN2	-0.613695	0.0446128		3342	RBPMS2	0.900327	0.000157706		220	CMTM4	0.678132	0.0218209
2292	SRP72	-0.746178	0.00835674		1340	PAR1	-0.613706	0.044608		3153	PRKD3	0.900303	0.000157874		156	CCDC163P	0.678121	0.0218238
1593	NHLRC1	-0.745128	0.00849927		726	GPR21	-0.61381	0.0445617		158	ANO4	0.900264	0.000158143		1106	SP5	0.677971	0.0218642
205	BOD1L2	-0.745068	0.00850745		1626	SCCPDH	-0.613873	0.0445338		4231	TP53I11	0.900263	0.000158148		740	MXRA7	0.677925	0.0218768
298	C5orf62	-0.744899	0.00853062		346	COL24A1	-0.613918	0.0445135		408	BRMS1L	0.900014	0.000159871		935	RAB3A	0.677923	0.0218773
2189	SLC2A1	-0.744735	0.00855304		1651	2019-09-09	-0.613918	0.0445135		3310	RASAL2	0.899943	0.000160369		383	FSTL3	0.677755	0.0219227
2184	SLC25A4	-0.744713	0.00855603		787	HIST1H4B	-0.613934	0.0445065		2427	MEF2C	0.899597	0.000162797		78	ATP5G2	0.677703	0.0219367
2406	THNSL1	-0.744606	0.00857079		744	GTDC2	-0.61398	0.044486		768	CLIC5	0.899505	0.000163444		455	HOGA1	0.677405	0.0220173
529	CSDAP1	-0.744527	0.00858159		28	ADAMTSL3	-0.61401	0.0444726		1052	DOCK1	0.899404	0.00016416		946	RERG	0.677176	0.0220797
364	CCDC90A	-0.744467	0.00858994		597	FBXW11	-0.614032	0.044463		3875	SPRY4	0.898885	0.000167875		533	KIF26B	0.676659	0.0222205
872	FTO	-0.744237	0.00862165		1766	SNX3	-0.614076	0.0444433		1179	ENG	0.898778	0.000168654		88	BAI2	0.676467	0.0222732
2079	S100B	-0.744132	0.00863612		521	EPHX1	-0.614101	0.0444323		1136	EIF1AX	0.898775	0.000168672		1073	SLC39A14	0.676043	0.0223893
47	AHCYL1	-0.743898	0.00866848		2089	ZNF185	-0.614167	0.0444031		4367	UBTD1	0.898739	0.000168934		142	CADM4	0.675984	0.0224054
1153	KDELR1	-0.743814	0.0086802		484	EDNRA	-0.6142	0.0443882		3674	SLC23A2	0.898682	0.00016935		171	CD207	0.675881	0.0224337
1081	IL1R2	-0.743801	0.00868195		1184	MIR4712	-0.614212	0.0443831		3406	RNF11	0.898569	0.000170175		578	LINC00617	0.675822	0.02245
1509	MRPS28	-0.743494	0.00872462		127	BCL6B	-0.614235	0.0443729		1235	FAM101B	0.898503	0.000170653		969	RPL19P12	0.675641	0.0224998
1452	MIR3132	-0.743425	0.00873431		1377	PDLIM2	-0.614245	0.0443684		1533	GJA4	0.898434	0.000171157		580	LMOD2	0.675604	0.0225101
1827	PPAP2C	-0.743371	0.0087418		410	CYTL1	-0.614263	0.0443602		3001	PIEZO2	0.898401	0.0001714		169	CD1A	0.675491	0.0225411
273	C21orf7	-0.743304	0.00875112		1492	PTPN9	-0.614465	0.0442709		1545	GLP1R	0.898365	0.000171661		536	KLC3	0.675413	0.0225627
103	APPL1	-0.743303	0.0087513		1418	PLA2R1	-0.614491	0.0442592		4667	ZNF582	0.898363	0.00017168		812	P2RX4	0.675193	0.0226235
1679	PABPC3	-0.742998	0.00879387		1879	TGFB1	-0.614545	0.0442354		70	ADCYAP1	0.897999	0.000174369		717	MNDA	0.67463	0.0227796
2202	SLC35G2	-0.742935	0.00880272		2045	XKR7	-0.614638	0.0441941		2978	PGM2L1	0.897977	0.000174529		278	DKFZp686O1327	0.674471	0.0228238
2494	TOMM20	-0.742679	0.00883871		1121	MAPK6	-0.614642	0.0441927		1449	FSCN1	0.897857	0.000175428		513	KCNA5	0.674351	0.0228575
1407	MDH2	-0.742657	0.00884179		1451	PRDM2	-0.614666	0.0441817		1313	FAM69B	0.897735	0.000176339		465	HSD17B2	0.674107	0.0229253
84	ANXA2P3	-0.742494	0.0088647		2040	WNT4	-0.614668	0.0441809		4128	TMC3	0.897704	0.00017657		408	GLIPR1L2	0.673796	0.0230124
1769	PIGT	-0.742432	0.00887352		1490	PTPN11	-0.614677	0.0441771		2221	LOC646999	0.897126	0.000180951		192	CES4A	0.673732	0.0230303
2465	TMEM45B	-0.742301	0.00889201		1860	TBC1D3P1-DHX40P1	-0.614686	0.0441729		1820	IGSF1	0.897065	0.000181415		569	LIN28B	0.673386	0.0231274
2029	RPL39L	-0.741961	0.00894009		1776	SOX30	-0.614726	0.0441554		92	AFAP1L2	0.896865	0.000182954		1151	TCEA3	0.67336	0.0231346
2418	TLR5	-0.741959	0.00894037		1208	MPZL3	-0.614878	0.0440883		4570	ZFX	0.896804	0.000183425		1177	TMEM100	0.673336	0.0231414
679	EFNA4	-0.741841	0.00895707		155	C10orf105	-0.614898	0.0440792		1694	HEATR7B2	0.896798	0.000183476		784	NRN1	0.673245	0.0231672
348	CCDC114	-0.74174	0.00897148		325	CLDN20	-0.614984	0.0440415		1815	IGFBP6	0.896611	0.000184921		272	DEPTOR	0.673044	0.0232235
1784	PKIA	-0.741611	0.0089898		1213	MRPL30	-0.615004	0.0440327		4692	ZNF677	0.89656	0.000185317		976	RPL3	0.672439	0.0233946
1961	RDH5	-0.741524	0.00900214		1444	PPIL1	-0.615136	0.0439741		3546	SEC14L1	0.896552	0.000185378		888	PMM1	0.672286	0.0234379
1588	NFE2L1	-0.741471	0.00900965		2056	YWHAH	-0.615183	0.0439535		2428	MEF2D	0.896504	0.000185758		641	LOC646278	0.671861	0.0235588
1720	PCDHGB6	-0.741433	0.00901515		1119	MAP4K4	-0.615256	0.0439213		3304	RAPGEF5	0.896447	0.000186198		540	KLK13	0.671649	0.0236193
1727	PCYOX1	-0.741295	0.00903484		2111	ZNF519	-0.61528	0.0439109		2014	KLHDC8B	0.896146	0.000188562		1213	TUBB4A	0.671501	0.0236614
629	DNAJC12	-0.741278	0.0090373		304	CEP68	-0.615327	0.0438902		1945	KCTD8	0.896115	0.000188805		1233	VEGFB	0.671236	0.0237373
2368	TBC1D22A	-0.741059	0.00906857		1383	PEA15	-0.615594	0.0437726		3991	SYPL2	0.89607	0.000189165		611	LOC100507472	0.670465	0.0239585
2426	TMED3	-0.741007	0.009076		237	CAMK2A	-0.615672	0.0437382		1645	GTDC2	0.895979	0.000189884		1206	TRPC2	0.67037	0.0239861
1541	MXRA7	-0.740942	0.0090854		1041	LOC400685	-0.615817	0.0436746		2934	PDE1C	0.895854	0.000190876		1244	WFDC10B	0.670228	0.0240269
265	C1orf85	-0.740909	0.00909016		419	DCLRE1B	-0.615931	0.0436248		3845	SP2	0.895831	0.000191062		25	AGMAT	0.670079	0.0240702
535	CSPG5	-0.740906	0.00909048		468	DSTYK	-0.615949	0.043617		91	AFAP1L1	0.895814	0.000191199		1011	RSL24D1	0.669459	0.0242498
1493	MRPL1	-0.740768	0.00911037		1577	RNF24	-0.616023	0.0435846		4206	TNFRSF4	0.89559	0.000192986		735	MTL5	0.669402	0.0242662
189	BCL6	-0.740735	0.00911514		859	ITCH	-0.616032	0.0435806		2548	MMRN2	0.895563	0.000193203		1230	VCAN	0.668791	0.0244445
2635	WDR70	-0.740461	0.00915459		769	HEBP1	-0.616032	0.0435804		2624	MYLK	0.895532	0.000193458		954	RNASE4	0.668415	0.0245545
1460	MIR492	-0.740312	0.00917603		392	CTSK	-0.616036	0.0435788		1410	FLJ43681	0.895506	0.000193664		818	PACRG	0.668129	0.0246385
1754	PHACTR1	-0.740245	0.00918575		295	CDKN2B	-0.61606	0.0435683		1777	HSPG2	0.895467	0.000193975		1137	SYBU	0.667991	0.024679
2254	SNX7	-0.740191	0.00919356		388	CTNNA3	-0.616104	0.0435491		1783	HTR7P1	0.895408	0.000194456		979	RPL35A	0.667868	0.0247151
1783	PKI55	-0.740129	0.00920259		2152	ZRANB3	-0.616111	0.0435457		2617	MYH10	0.895338	0.000195016		1044	SERPINE2	0.667495	0.0248252
574	CYP51A1	-0.739993	0.00922226		1471	PRRG1	-0.616137	0.0435347		3	A2M	0.89526	0.000195652		1046	SESN3	0.667391	0.024856
373	CCT4	-0.739458	0.0093		2121	ZNF619	-0.616168	0.0435211		3499	SAMD11	0.895192	0.000196208		830	PCBP3	0.667386	0.0248576
866	FRAT2	-0.739408	0.00930738		1943	TPST1	-0.616182	0.0435147		1169	ELTD1	0.895181	0.000196295		387	FUZ	0.666936	0.024991
2411	TICAM2	-0.738778	0.00939962		29	ADCY1	-0.616233	0.0434926		521	C2orf55	0.894999	0.000197783		1117	SPOCK1	0.666804	0.0250302
712	ELL2	-0.738743	0.00940475		1211	MRFAP1	-0.616289	0.0434678		3919	STARD13	0.894661	0.000200557		103	C11orf10	0.666615	0.0250863
1890	PTDSS1	-0.738662	0.00941675		2012	UST	-0.616387	0.043425		3621	SH3D19	0.894476	0.000202095		948	RFXANK	0.666341	0.025168
1426	METTL9	-0.73855	0.00943326		1366	PCOLCE	-0.616406	0.0434169		2169	LOC158696	0.894128	0.000205005		727	MT1F	0.666319	0.0251744
2232	SNAPIN	-0.738442	0.00944916		905	KIAA1755	-0.616425	0.0434085		4049	TCEAL7	0.894002	0.000206067		630	LOC349160	0.666003	0.0252691
2261	SOX12	-0.73843	0.00945096		891	KCTD10	-0.616472	0.0433881		3070	PLXND1	0.893986	0.000206201		896	POU2AF1	0.66554	0.0254078
1871	PRRX1	-0.73834	0.00946423		879	KAZALD1	-0.616485	0.0433825		783	CMTM8	0.893942	0.00020657		84	B3GNT1	0.665398	0.0254505
10	ABLIM1	-0.738122	0.00949644		1239	NACAD	-0.616488	0.043381		2962	PEG3	0.893855	0.000207308		978	RPL32	0.665258	0.0254926
1327	LOC648987	-0.738035	0.00950934		139	BLZF1	-0.616577	0.0433419		4295	TSPAN15	0.893795	0.000207821		662	LY86	0.665119	0.0255343
410	CDKN2AIPNL	-0.737874	0.00953325		1400	PHF16	-0.616701	0.0432879		3101	PPM1F	0.893603	0.000209457		967	RPL14	0.664921	0.0255941
1317	LOC440028	-0.737764	0.00954956		1002	LOC100506314	-0.616704	0.0432867		4185	TMEM56-RWDD3	0.893588	0.000209578		247	CTXN1	0.664751	0.0256457
1290	LOC220906	-0.737209	0.00963241		1670	SH2B3	-0.616815	0.0432383		1283	FAM198A	0.893473	0.000210571		352	FAM177B	0.664675	0.0256684
1607	NMNAT2	-0.737133	0.00964383		1513	RAB6A	-0.616823	0.0432348		663	CD93	0.893409	0.00021112		49	ANK1	0.66465	0.0256762
1520	MT1E	-0.73695	0.00967119		2022	VIM	-0.616927	0.0431895		3669	SLC1A4	0.893368	0.00021147		644	LOC648987	0.664598	0.0256918
1054	IDS	-0.736446	0.00974703		1464	PRNT	-0.616985	0.0431642		359	BCAR1	0.89314	0.000213437		441	HCAR2	0.664586	0.0256954
801	FAM89B	-0.736433	0.00974904		1410	PIN1P1	-0.617152	0.0430915		4214	TNNT3	0.89307	0.000214049		566	LGR5	0.664533	0.0257114
2403	THAP4	-0.736409	0.00975275		751	GUCY1B3	-0.617172	0.0430829		2236	LOC84989	0.892874	0.000215753		274	DHFRL1	0.664335	0.0257716
470	CLN5	-0.736364	0.00975953		1269	NKD1	-0.61725	0.0430491		2332	MAMDC2	0.892854	0.000215933		997	RPS21	0.66424	0.0258005
1499	MRPL45	-0.73628	0.00977215		235	CALHM2	-0.61728	0.043036		2942	PDGFD	0.892832	0.00021612		859	PHYHIPL	0.664167	0.0258227
2442	TMEM147	-0.73621	0.00978278		1120	MAP7D1	-0.617281	0.0430355		2980	PGR	0.892741	0.000216918		174	CD44	0.6638	0.0259343
2575	UBL7	-0.736097	0.00979991		547	FADS1	-0.617567	0.0429116		2233	LOC729264	0.892378	0.000220126		39	ALDH1A3	0.663778	0.025941
2011	RPL18A	-0.736094	0.00980035		1802	SRSF9	-0.617617	0.0428897		641	CCL16	0.892294	0.000220873		653	LRRC14B	0.663765	0.025945
2007	RPL13	-0.735999	0.00981481		1474	PRRX1	-0.617814	0.0428046		1913	KCNA4	0.892266	0.000221119		725	MT1DP	0.663628	0.0259866
584	DAXX	-0.735913	0.00982788		1927	TMSB15A	-0.617831	0.0427971		369	BCL6B	0.892186	0.000221831		477	IGFBP4	0.663445	0.0260427
2116	SDHB	-0.735908	0.00982855		2145	ZNF836	-0.617837	0.0427946		886	CSRNP3	0.891905	0.000224352		300	DUOX1	0.663246	0.0261034
774	FAM172A	-0.735861	0.00983578		1241	NAP1L1	-0.617846	0.0427908		3979	SYDE1	0.891899	0.000224406		482	IL13RA1	0.662829	0.0262313
1297	LOC283867	-0.735825	0.00984124		34	AEBP1	-0.617954	0.0427439		1919	KCNC4	0.891864	0.000224721		634	LOC400794	0.662789	0.0262437
1886	PSMD8	-0.735395	0.00990667		171	C15orf55	-0.618224	0.0426273		1910	KBTBD4	0.891631	0.000226835		597	LOC100505702	0.662555	0.0263155
2297	SSPN	-0.73526	0.00992741		140	BMI1	-0.618291	0.0425986		2128	LOC100131347	0.891366	0.000229248		384	FTH1	0.662509	0.0263297
1985	RNASE4	-0.735019	0.00996432		1285	NOTCH3	-0.618447	0.0425311		953	DBN1	0.890908	0.000233471		1142	TAF4B	0.662268	0.0264041
2107	SCNN1G	-0.734937	0.00997681		2157	ZXDA	-0.618553	0.0424854		1655	GUCY1B3	0.890697	0.000235429		613	LOC100859930	0.662175	0.026433
1789	PLBD2	-0.734904	0.00998191		306	CFHR3	-0.618641	0.0424478		1209	ESAM	0.890484	0.000237432		289	DOPEY2	0.661961	0.026499
368	CCNDBP1	-0.734893	0.00998366		10	ACO1	-0.618742	0.0424044		51	ACVRL1	0.890046	0.000241575		495	IPO5	0.661959	0.0264996
1367	LTA4H	-0.734864	0.00998803		433	DHCR7	-0.618769	0.0423928		3802	SNORD6	0.889839	0.000243552		541	KLLN	0.661861	0.0265298
2103	SCGB3A2	-0.734732	0.0100084		638	FMO3	-0.618854	0.0423562		284	ASTN1	0.889771	0.000244201		85	B4GALNT1	0.661735	0.026569
1955	RBM46	-0.734663	0.010019		817	HSPG2	-0.618889	0.0423412		3914	ST6GALNAC6	0.889644	0.000245431		34	AKAP1	0.661698	0.0265803
704	EIF4E2	-0.734607	0.0100275		153	BTN1A1	-0.618929	0.0423239		4444	VWF	0.889594	0.00024591		235	CREBL2	0.661645	0.026597
2501	TPD52	-0.73457	0.0100333		522	EPHX4	-0.619109	0.0422469		2616	MYCT1	0.889568	0.000246164		1119	SQSTM1	0.661581	0.0266166
1351	LRRC14B	-0.734367	0.0100646		1441	PPAP2A	-0.619132	0.0422367		3140	PRICKLE2-AS1	0.889427	0.000247524		209	CLDN18	0.661243	0.0267219
637	DNASE2	-0.734315	0.0100727		85	ARL15	-0.619297	0.0421662		2244	LPHN2	0.889129	0.000250427		417	GNS	0.66113	0.026757
371	CCNJL	-0.734214	0.0100882		1900	TMEM110	-0.619368	0.0421357		4157	TMEM185B	0.889047	0.000251233		7	ACADSB	0.661127	0.0267581
1666	OSMR	-0.733804	0.010152		1524	RANBP3L	-0.619633	0.0420222		2486	MIR2355	0.888898	0.000252701		388	FXYD5	0.661109	0.0267635
63	ALPK3	-0.733558	0.0101902		393	CTTNBP2NL	-0.619777	0.041961		4031	TBCCD1	0.888866	0.000253015		899	PPAPDC1A	0.660752	0.0268751
1036	HSP90AB2P	-0.733546	0.0101921		1660	SETBP1	-0.619898	0.0419094		1740	HOMER3	0.888773	0.000253931		322	EMC10	0.660631	0.0269127
285	C3orf74	-0.733144	0.0102549		1417	PLA2G2C	-0.619912	0.0419032		1056	DOK6	0.888498	0.000256671		1259	ZNF114	0.660627	0.0269141
1462	MIR564	-0.73304	0.0102712		821	HTRA1	-0.619934	0.0418941		1705	HEYL	0.888375	0.000257899		970	RPL22	0.660412	0.0269815
943	GNS	-0.733011	0.0102757		1907	TMEM184C	-0.619973	0.0418773		3259	RAB14	0.888365	0.000257998		180	CDH20	0.660387	0.0269891
496	COPS2	-0.732838	0.010303		813	HSPA5	-0.620005	0.0418636		2163	LOC147670	0.88822	0.000259456		1089	SNHG6	0.660245	0.0270338
1790	PLCB1	-0.73277	0.0103136		1392	PGD	-0.620035	0.0418507		3575	2019-09-10	0.88814	0.000260261		778	NOX1	0.660069	0.0270891
381	CD164L2	-0.732606	0.0103395		1500	PVRL2	-0.620121	0.041814		4382	UNC5A	0.888069	0.000260971		754	NBPF3	0.65988	0.0271484
789	FAM220A	-0.732467	0.0103613		1826	STS	-0.620281	0.0417462		1101	EBF2	0.887971	0.00026196		467	HSPA2	0.659864	0.0271536
1663	OSBPL11	-0.732324	0.0103839		276	CD34	-0.620568	0.041624		1128	EGR1	0.887779	0.000263916		923	PTPRF	0.659663	0.0272167
489	COL22A1	-0.732288	0.0103896		1275	NME6	-0.620578	0.04162		937	CYTH3	0.887513	0.000266641		882	PLIN5	0.659641	0.0272239
250	C18orf54	-0.731875	0.0104551		2074	ZFHX4-AS1	-0.620607	0.0416075		4536	ZBTB8A	0.887441	0.000267375		561	LDHA	0.659528	0.0272595
1747	PFKM	-0.731681	0.010486		2026	VWC2L	-0.620641	0.0415933		4551	ZDHHC15	0.887326	0.00026856		1157	TFAP2A	0.659518	0.0272625
2545	TTC3P1	-0.731452	0.0105224		292	CDK4	-0.62078	0.0415344		3630	SHC3	0.88723	0.000269556		406	GJD4	0.659418	0.0272941
51	AK4	-0.731441	0.0105243		871	JAKMIP2-AS1	-0.620799	0.0415261		813	COL4A1	0.886776	0.00027429		832	PCDHB16	0.659138	0.0273829
88	AP2M1	-0.731186	0.010565		16	ACTR10	-0.620823	0.041516		1306	FAM46A	0.886696	0.00027513		109	C17orf107	0.659054	0.0274092
434	CGREF1	-0.730975	0.0105988		1536	RBM15B	-0.620904	0.0414816		1079	DTNBP1	0.886467	0.000277545		989	RPLP1	0.658975	0.0274344
916	GIMAP1	-0.730967	0.0106001		872	JAM2	-0.620946	0.0414641		86	ADRB3	0.886101	0.000281435		633	LOC400752	0.658895	0.0274598
2356	TAF4B	-0.730723	0.0106393		1657	SERTM1	-0.620976	0.0414514		1314	FAM69C	0.885899	0.000283608		351	FAM155B	0.658825	0.0274819
2231	SNAPC2	-0.730554	0.0106665		1106	MAML1	-0.621056	0.0414172		798	CNTN1	0.885544	0.000287445		559	LAPTM4A	0.658687	0.0275257
1781	PKD1L2	-0.730539	0.0106689		959	LIMD1	-0.621114	0.0413928		2399	MCAM	0.885495	0.000287974		310	EEF2	0.658663	0.0275336
1574	NDRG3	-0.730354	0.0106988		1303	NTN4	-0.621137	0.041383		1263	FAM163A	0.885247	0.000290687		966	RPL13A	0.658616	0.0275484
1855	PRKCSH	-0.730167	0.010729		1792	SPRED3	-0.621164	0.0413717		53	ADAD2	0.885204	0.000291158		872	PLA2G1B	0.658603	0.0275525
1877	PSAP	-0.730082	0.0107428		552	FAM124B	-0.621181	0.0413645		22	ABI2	0.885051	0.000292847		973	RPL23P8	0.658423	0.0276098
2437	TMEM123	-0.729752	0.0107964		1977	TTC9C	-0.621247	0.0413367		1416	FMNL3	0.88505	0.000292853		1085	SMYD4	0.658283	0.0276543
527	CRYAA	-0.729643	0.0108141		1679	SHISA2	-0.621531	0.0412169		1908	KBTBD13	0.885026	0.000293113		330	EPN1	0.658186	0.0276855
198	BLK	-0.729608	0.0108197		1644	SELE	-0.621555	0.0412069		1049	DNM3OS	0.884962	0.000293826		350	FAM151A	0.657996	0.0277461
829	FHL1	-0.729437	0.0108477		1404	PHLDA1	-0.621615	0.0411815		3355	REEP3	0.884479	0.000299198		112	C1S	0.657961	0.0277572
1188	KLK1	-0.729422	0.0108501		653	FSCN1	-0.621679	0.0411545		1055	DOCK9	0.884465	0.000299353		901	PPP1R7	0.657862	0.0277888
1232	LINC00462	-0.729344	0.0108629		573	FAM46A	-0.621681	0.0411534		1342	FBXL7	0.884293	0.000301288		525	KCTD4	0.657846	0.0277939
2027	RPL37A	-0.729281	0.0108731		971	LIX1L	-0.621743	0.0411274		168	AOC3	0.884218	0.000302132		921	PTGS2	0.657742	0.0278274
146	ATP1B1	-0.729254	0.0108775		863	ITGA6	-0.621764	0.0411188		2227	LOC728084	0.884178	0.00030259		165	CD109	0.657578	0.0278799
1022	HP1BP3	-0.729249	0.0108784		1809	ST3GAL4	-0.621845	0.0410844		2038	KRT39	0.884143	0.000302985		676	MBOAT7	0.657338	0.0279571
681	EFTUD1	-0.7287	0.0109684		395	CUX2	-0.621875	0.0410719		3364	RFX8	0.884088	0.000303606		547	KRT20	0.657098	0.0280341
2354	TAF12	-0.728579	0.0109883		715	GPC6	-0.621918	0.0410538		4117	TLE4	0.883969	0.000304955		1245	WFDC3	0.65701	0.0280624
1292	LOC254559	-0.728502	0.0110009		593	FBXL7	-0.621991	0.0410232		434	C11orf95	0.883892	0.000305837		371	FLJ23867	0.656946	0.0280832
1410	MED10	-0.7284	0.0110179		795	HNRNPR	-0.621996	0.0410211		3207	PTCHD3	0.883487	0.000310475		1019	S100A4	0.656536	0.0282156
2475	TMEM64	-0.728358	0.0110247		740	GRID1	-0.622036	0.0410045		4198	TMSB15A	0.88345	0.000310907		606	LOC100506730	0.656246	0.0283094
1106	ITGAV	-0.728325	0.0110301		1547	RCSD1	-0.622075	0.0409879		2030	KLK7	0.883391	0.000311586		592	LOC100288911	0.656239	0.0283117
1949	RBBP9	-0.728294	0.0110353		2079	ZFYVE20	-0.622104	0.0409757		1793	ICAM2	0.88321	0.000313682		1254	ZCWPW2	0.656197	0.0283253
1799	PLIN5	-0.728276	0.0110384		823	IARS2	-0.622108	0.0409739		2357	MAP4K4	0.88315	0.000314381		199	CHMP4C	0.655935	0.0284104
1612	NOL7	-0.728243	0.0110438		268	CCL14	-0.62212	0.040969		911	CXXC4	0.883078	0.000315213		929	PYCR1	0.65576	0.0284673
82	ANXA2P1	-0.72792	0.0110971		31	ADH5	-0.622138	0.0409617		3315	RASIP1	0.88307	0.000315314		96	BLK	0.655665	0.0284982
1952	RBM24	-0.727919	0.0110974		1914	TMEM241	-0.622268	0.040907		1066	DPT	0.883061	0.000315412		1053	SHROOM1	0.65563	0.0285095
2435	TMEM11	-0.727685	0.0111363		195	C22orf26	-0.622356	0.0408701		1855	IQSEC1	0.882952	0.000316686		960	RNF5P1	0.655608	0.028517
1096	IQCD	-0.727538	0.0111608		2118	ZNF576	-0.622473	0.0408212		3313	RASGRF2	0.882888	0.000317441		903	PRCP	0.65543	0.028575
229	C11orf45	-0.72753	0.0111621		1294	NR5A2	-0.622561	0.040784		2809	OAT	0.882877	0.000317571		123	C2orf50	0.655353	0.0286
767	FAM127C	-0.727504	0.0111663		1926	TMPRSS11F	-0.622602	0.0407672		1174	EML1	0.882709	0.000319541		251	CXCL3	0.655171	0.0286595
484	CNNM2	-0.727377	0.0111875		1727	SLIT3	-0.622614	0.040762		340	B3GNT2	0.882692	0.000319744		374	FLJ42289	0.65517	0.0286597
2488	TMX4	-0.72707	0.0112389		2032	WDR48	-0.622617	0.0407609		1508	GDF11	0.882687	0.000319805		104	C11orf45	0.654707	0.0288116
593	DCPS	-0.727023	0.0112467		1136	MCM3	-0.622649	0.0407472		4336	UBA2	0.882647	0.000320276		555	KRT86	0.654597	0.0288476
780	FAM203A	-0.726918	0.0112643		713	GOSR2	-0.622669	0.0407391		1393	FKBP7	0.882557	0.000321338		64	ARL10	0.654528	0.0288704
75	ANKRD37	-0.726899	0.0112676		1937	TNMD	-0.622849	0.0406638		2199	LOC390858	0.882512	0.000321872		229	COX6B2	0.654519	0.0288733
118	ARL4A	-0.726828	0.0112795		1873	TEKT5	-0.622995	0.0406027		2563	MPRIP	0.88243	0.000322847		10	ACRBP	0.654419	0.0289063
2153	SH3PXD2B	-0.7268	0.0112841		1494	PTPRG	-0.623009	0.0405971		1888	JAM2	0.882097	0.000326817		858	PHLDA3	0.654411	0.0289087
506	COX7A2L	-0.726733	0.0112954		1961	TRPC4	-0.623071	0.0405711		2558	MPDZ	0.881927	0.000328855		107	C12orf39	0.654375	0.0289207
282	C3orf26	-0.72664	0.0113111		728	GPR63	-0.62308	0.0405675		4200	TMTC1	0.881781	0.000330617		259	CYP4F2	0.654214	0.0289736
1429	MFAP1	-0.726569	0.011323		2142	ZNF816	-0.623093	0.0405621		3781	SNED1	0.881765	0.000330807		1198	TOMM7	0.654089	0.0290151
2030	RPL4	-0.72652	0.0113311		1506	RAB11FIP2	-0.623175	0.0405277		2651	NAF1	0.881609	0.000332699		402	GDPD1	0.654007	0.0290419
852	FNDC3B	-0.726485	0.0113371		1096	LXN	-0.623209	0.0405135		1107	ECM2	0.881454	0.000334594		504	ITGB1BP1	0.653992	0.0290468
2322	STX2	-0.726397	0.0113519		999	LOC100505817	-0.623212	0.0405126		3773	SMTN	0.881435	0.000334821		879	PLEKHG4	0.653921	0.0290704
1469	MIXL1	-0.726394	0.0113524		917	KLF12	-0.623389	0.0404389		4280	TRPC4	0.881338	0.000336005		617	LOC201617	0.65392	0.0290708
1431	MFI2	-0.726393	0.0113527		1232	MYO1B	-0.623448	0.0404141		48	ACVR1	0.88125	0.00033708		594	LOC100499227	0.653589	0.0291802
754	EXOSC5	-0.726306	0.0113674		974	LMCD1	-0.623472	0.040404		4583	ZMIZ1	0.881127	0.000338602		1189	TMEM54	0.653534	0.0291983
1443	MIF4GD	-0.726298	0.0113687		1891	TIE1	-0.623529	0.0403807		2211	LOC642361	0.881045	0.000339612		790	NTRK2	0.653354	0.0292579
1695	PARK2	-0.726274	0.0113727		1976	TTC9	-0.623558	0.0403685		3491	S1PR1	0.88071	0.000343766		891	PNMAL1	0.653311	0.0292725
1481	MOB4	-0.726225	0.0113809		1896	TMC3	-0.623704	0.0403079		762	CLEC14A	0.880595	0.000345193		936	RAB3B	0.6533	0.029276
113	ARID5B	-0.726153	0.0113931		895	KDR	-0.623887	0.0402319		864	CRK	0.880572	0.000345476		447	HLA-DRB5	0.653228	0.0293
474	CLSTN1	-0.726071	0.0114071		78	ARHGAP1	-0.623963	0.0402002		3463	RPS6KA2	0.880555	0.000345692		224	CNPY3	0.653114	0.0293377
1058	IFITM3	-0.726044	0.0114116		456	DOCK1	-0.62399	0.0401893		2766	NR2F2	0.880342	0.000348364		1219	UBXN6	0.653102	0.0293418
664	EBAG9	-0.725981	0.0114223		1541	RBP1	-0.624001	0.0401847		1216	ETV4	0.880226	0.000349832		314	EIF1	0.652851	0.0294253
145	ATP1A1	-0.725754	0.0114608		146	BPNT1	-0.624002	0.040184		946	DACT3	0.88012	0.000351171		560	LARP6	0.652686	0.0294804
97	APLP2	-0.72563	0.0114818		2023	VPRBP	-0.624059	0.0401608		2932	PDE1A	0.880092	0.00035152		965	RPL13	0.652533	0.0295314
633	DNAJC8	-0.725613	0.0114847		1851	TAMM41	-0.624202	0.0401016		4131	TMCC3	0.880008	0.000352587		398	GATM	0.652369	0.0295862
1847	PRAF2	-0.725508	0.0115026		1646	SEMA3A	-0.624227	0.0400909		4191	TMEM88B	0.879919	0.000353713		692	MGST3	0.652346	0.0295939
586	DBT	-0.725397	0.0115215		1698	SLC22A31	-0.624268	0.040074		2082	LHX6	0.879774	0.000355566		1220	UCHL3	0.652265	0.0296209
429	CETN3	-0.725259	0.011545		2158	ZYG11B	-0.624278	0.0400701		4725	ZNF833P	0.879746	0.00035593		1144	TALDO1	0.652223	0.029635
1744	PEX12	-0.725252	0.0115462		1567	RNASE4	-0.624298	0.0400618		675	CDC42EP3	0.879651	0.000357138		755	NCKAP5	0.652024	0.0297019
2535	TSPAN31	-0.725238	0.0115486		1599	RPS6KA2	-0.624316	0.0400543		1735	HNRNPM	0.879634	0.000357364		996	RPS2	0.651797	0.0297778
2002	RPA1	-0.725063	0.0115784		1351	PBRM1	-0.624489	0.0399829		3163	PRNT	0.879552	0.000358406		1005	RPSAP52	0.651622	0.0298368
551	CUEDC2	-0.725053	0.0115802		586	FBLN5	-0.624858	0.0398306		3156	PRKRA	0.87945	0.000359727		403	GFRA1	0.651486	0.0298824
2404	THAP8	-0.724646	0.0116501		1590	RPL22	-0.62488	0.0398216		3318	RASL12	0.879283	0.000361879		170	CD1E	0.651392	0.0299141
2427	TMED4	-0.724375	0.0116966		1728	SMAD1	-0.624889	0.0398178		1688	HDGFRP3	0.87922	0.000362695		1076	SLC4A4	0.651114	0.030008
1667	OST4	-0.724373	0.011697		319	CHTF8	-0.62492	0.0398053		3192	PSKH1	0.8792	0.000362952		716	MMRN1	0.650628	0.0301725
2408	THRAP3	-0.724334	0.0117037		2139	ZNF792	-0.624983	0.0397791		1070	DPYSL3	0.879197	0.000362998		1190	TMEM69	0.650547	0.0302
2109	SCRN1	-0.724314	0.0117072		462	DPT	-0.625	0.0397723		2434	MEIS3P1	0.879165	0.000363407		69	ASB9P1	0.650459	0.0302299
1047	IARS2	-0.724085	0.0117467		1063	LPHN3	-0.62503	0.0397599		1900	KANK2	0.879064	0.000364728		1185	TMEM182	0.650431	0.0302395
934	GNB2	-0.724061	0.0117509		2034	WFDC10A	-0.625089	0.0397358		49	ACVR2A	0.879062	0.000364755		138	C8orf22	0.649985	0.0303909
2416	TIMP4	-0.723854	0.0117867		2030	WDHD1	-0.625188	0.039695		2901	PCDHA6	0.879006	0.00036548		290	DPAGT1	0.649872	0.0304295
1465	MIR650	-0.723652	0.0118217		272	CCT4	-0.625218	0.0396827		3012	PIK3R3	0.878779	0.000368452		207	CKMT2	0.649852	0.0304366
1501	MRPL51	-0.723622	0.011827		939	LAMB1	-0.62522	0.0396819		1036	DNAJB4	0.878477	0.000372433		1229	VAT1L	0.649649	0.0305058
1006	HMGCS1	-0.723558	0.011838		763	HBP1	-0.625527	0.0395561		3903	SSTR1	0.878358	0.000374003		1007	RRAS	0.649547	0.0305407
769	FAM134A	-0.723534	0.0118422		1420	PLAC8	-0.625536	0.0395523		4455	WDFY1	0.878219	0.000375858		785	NSA2	0.649376	0.030599
2016	RPL23AP82	-0.723484	0.0118509		1677	SHE	-0.625627	0.039515		59	ADAMTS3	0.87808	0.000377712		1154	TDRD5	0.64929	0.0306287
1362	LRRN2	-0.723384	0.0118684		1680	SHISA4	-0.625629	0.0395143		1095	DYNLT3	0.878026	0.000378432		269	DDOST	0.649283	0.0306309
2499	TPBG	-0.723339	0.0118762		808	HSP90AA6P	-0.625713	0.0394798		3631	SHD	0.878012	0.000378617		309	EEF1G	0.649258	0.0306395
153	ATP5F1	-0.723118	0.0119148		498	EIF2S1	-0.625788	0.039449		3957	SUCLA2	0.877744	0.000382228		1028	SCAMP2	0.649136	0.0306813
186	BCKDK	-0.723112	0.0119158		1065	LPPR4	-0.625847	0.0394249		3677	SLC25A25	0.877433	0.000386435		791	NUDC	0.649072	0.0307034
1032	HSD17B2	-0.723103	0.0119174		1127	MARCKSL1	-0.625852	0.0394232		3229	PTPN9	0.877433	0.00038644		133	C6orf106	0.648846	0.0307809
1521	MT1F	-0.722999	0.0119356		1248	NBPF10	-0.625865	0.0394178		2063	LCA5	0.87736	0.000387433		995	RPS19BP1	0.648842	0.0307824
2246	SNRNP48	-0.722779	0.0119741		1910	TMEM200C	-0.625882	0.0394109		4213	TNNT2	0.877331	0.000387825		528	KEAP1	0.648825	0.0307881
2660	YIF1B	-0.72268	0.0119914		1279	NMU	-0.625913	0.0393981		4299	TSPAN5	0.877325	0.000387912		1260	ZNF157	0.648796	0.0307981
713	ELOVL1	-0.722664	0.0119941		1919	TMEM35	-0.625938	0.0393877		1445	FRMD8P1	0.877187	0.000389805		596	LOC100505536	0.648651	0.030848
1018	HOXD1	-0.722621	0.0120018		1639	SEC14L1	-0.62595	0.0393829		1029	DMD	0.877186	0.000389821		102	C11orf1	0.648626	0.0308567
714	ELP4	-0.722603	0.0120049		1631	SCN3A	-0.625952	0.0393821		4682	ZNF641	0.877073	0.000391368		729	MT1H	0.64854	0.0308863
1512	MRTO4	-0.722602	0.0120051		99	ATF1	-0.626022	0.0393535		548	C8orf4	0.877005	0.000392304		820	PADI2	0.648344	0.0309541
1906	PUS3	-0.722504	0.0120223		1353	PCDH1	-0.626107	0.039319		2899	PCDHA3	0.87688	0.000394024		1138	SYF2	0.648192	0.0310065
123	ARMCX1	-0.722433	0.0120349		607	FGF16	-0.62612	0.0393137		2570	MRGPRX2	0.876764	0.000395622		204	CHST3	0.648033	0.0310614
1441	MGST3	-0.722413	0.0120383		618	FLI1	-0.626143	0.0393044		2863	PAMR1	0.876715	0.000396302		377	FN1	0.648015	0.0310678
112	ARID3C	-0.722321	0.0120545		1576	RNF2	-0.626161	0.0392968		727	CFTR	0.876694	0.000396598		1199	TOP1MT	0.647812	0.0311379
2361	TANC2	-0.722294	0.0120592		590	FBXL22	-0.62626	0.0392566		2585	MSMP	0.876631	0.000397474		763	NEU1	0.647686	0.0311818
2106	SCNN1B	-0.722263	0.0120647		2117	ZNF568	-0.626341	0.0392236		654	CD248	0.876613	0.000397722		68	ASB4	0.647331	0.0313052
2679	ZFAND1	-0.722237	0.0120693		611	FIGN	-0.626365	0.0392137		4072	TEX26-AS1	0.876585	0.00039811		1218	UBXN2B	0.647325	0.0313072
2533	TSPAN11	-0.722142	0.012086		503	ELTD1	-0.626529	0.0391469		3610	SGMS1	0.876343	0.000401492		159	CCDC64B	0.647315	0.0313105
2676	ZCCHC9	-0.721987	0.0121134		1499	PVR	-0.626548	0.0391391		3869	SPRED1	0.876222	0.00040319		1030	SCCPDH	0.647205	0.0313491
296	C5orf51	-0.721937	0.0121223		489	EFEMP1	-0.626563	0.0391333		2807	NYNRIN	0.876007	0.000406221		343	FADS1	0.647168	0.0313617
2683	ZFPL1	-0.721829	0.0121414		1663	SFPQ	-0.626583	0.0391248		1744	HOXB9	0.875998	0.000406347		670	MAL	0.647126	0.0313763
163	ATRAID	-0.721799	0.0121467		2006	UNC5A	-0.626775	0.0390471		3028	PJA1	0.875992	0.000406437		557	LAMA3	0.646903	0.0314543
969	GRN	-0.721774	0.0121511		1825	STRA6	-0.627059	0.0389317		2292	LSS	0.87599	0.000406458		774	NME2	0.646717	0.0315194
1986	RNASE6	-0.721691	0.0121659		1267	NIPAL2	-0.627075	0.0389251		4067	TEF	0.875801	0.000409133		397	GAS5-AS1	0.646518	0.0315889
2464	TMEM45A	-0.721671	0.0121694		1332	PAK1IP1	-0.627145	0.038897		1337	FBN3	0.875666	0.000411055		385	FUCA1	0.646216	0.0316947
2082	SAC3D1	-0.721459	0.012207		59	ANKH	-0.627187	0.03888		3182	PRRG1	0.875655	0.000411215		48	ANAPC16	0.646216	0.0316947
2714	ZNF487P	-0.721457	0.0122074		466	DST	-0.627296	0.0388359		2324	MAGED2	0.875629	0.000411588		971	RPL23	0.646122	0.0317278
2616	VPS26A	-0.721406	0.0122165		1929	TMTC1	-0.627321	0.0388258		2623	MYLIP	0.875534	0.000412949		409	GLIS3	0.646113	0.0317308
1844	PPT1	-0.721364	0.0122239		2063	ZCCHC24	-0.62735	0.0388139		3577	2019-09-02	0.875251	0.000417018		336	ESM1	0.64522	0.0320458
2058	RRAGC	-0.721303	0.0122347		2060	ZBTB26	-0.62741	0.0387897		3038	PLA2R1	0.875244	0.000417113		340	EYA1	0.644964	0.0321362
1560	NALCN	-0.721035	0.0122826		1763	SNTB2	-0.627427	0.0387829		1758	HS6ST2	0.875031	0.000420187		801	OPLAH	0.644918	0.0321526
1402	MBP	-0.721031	0.0122832		145	BOLA3-AS1	-0.627518	0.0387461		980	DDIT4L	0.874996	0.000420701		571	LINC00284	0.644796	0.032196
1829	PPIB	-0.720884	0.0123095		1890	THY1	-0.627624	0.0387032		2940	PDE7B	0.87499	0.000420787		916	PRSS21	0.644779	0.0322021
1817	POLD2	-0.720844	0.0123166		947	LBH	-0.627707	0.0386698		4310	TTC7B	0.87492	0.000421803		1054	SIPA1L3	0.644465	0.0323136
2086	SAMM50	-0.720814	0.012322		1133	MCAM	-0.62771	0.0386687		3923	STARD9	0.874875	0.000422463		433	GRIP1	0.643724	0.032578
545	CTSD	-0.720803	0.012324		11	ACSL3	-0.627748	0.0386533		1657	GUSBP4	0.874817	0.000423301		721	MRPL36	0.643284	0.0327358
782	FAM20C	-0.720733	0.0123366		1052	LOC649395	-0.627774	0.0386428		2514	MIR573	0.874804	0.000423488		328	EPHA6	0.643271	0.0327403
2380	TDRD9	-0.72032	0.0124106		1505	QKI	-0.627775	0.0386426		1623	GPR88	0.874613	0.000426289		1125	ST6GALNAC2	0.643186	0.0327708
728	ENPP2	-0.720291	0.0124159		1878	TFDP1	-0.627808	0.0386289		1654	GUCY1A3	0.874398	0.000429441		590	LOC100270746	0.642869	0.0328847
2640	WFDC10B	-0.720279	0.012418		1822	STK38L	-0.627808	0.0386289		2935	PDE2A	0.874389	0.000429579		11	ACTBL2	0.642857	0.0328893
2059	RRAS	-0.720036	0.0124618		1426	PLN	-0.62782	0.0386244		1032	DNAH10	0.874339	0.000430313		318	EIF3F	0.64281	0.032906
1970	RETSAT	-0.719998	0.0124686		1372	PDE5A	-0.627871	0.0386036		3583	SERAC1	0.874306	0.000430802		992	RPS11	0.642806	0.0329074
1242	LMO2	-0.71961	0.0125388		1899	TMEM108	-0.627934	0.0385782		763	CLEC1A	0.874301	0.000430873		401	GDF5	0.642716	0.0329402
1798	PLIN3	-0.71943	0.0125716		2108	ZNF503	-0.627977	0.038561		1584	GOLIM4	0.87418	0.000432674		1093	SNORA49	0.642707	0.0329434
1029	HSBP1	-0.719344	0.012587		377	CSDE1	-0.628063	0.0385266		3735	SLC9A1	0.874034	0.00043484		870	PLA2G12B	0.642535	0.0330052
320	CALR	-0.719056	0.0126395		1141	MECOM	-0.62814	0.0384957		3285	RADIL	0.874029	0.00043492		1126	STAC2	0.642534	0.0330058
2060	RRM1	-0.718882	0.0126713		409	CYTH3	-0.628221	0.0384631		2603	MTUS1	0.873957	0.000435992		749	NABP2	0.642439	0.0330401
232	C11orf68	-0.7188	0.0126863		1746	SNORA63	-0.628291	0.038435		3685	SLC27A3	0.873834	0.000437828		550	KRT32	0.642136	0.0331497
1931	RAB4A	-0.718772	0.0126914		1585	ROR2	-0.628526	0.0383407		610	CBX6	0.873648	0.000440604		294	DRP2	0.642108	0.0331598
128	ARSG	-0.718692	0.012706		650	FRMD6-AS1	-0.628772	0.0382418		4240	TPPP3	0.87354	0.000442232		800	OGFRL1	0.641719	0.0333008
1037	HSP90AB3P	-0.718472	0.0127463		402	CYBRD1	-0.628782	0.038238		3824	SOCS2-AS1	0.873418	0.000444085		664	LYPD3	0.641714	0.0333027
1911	PWP1	-0.718271	0.0127831		206	C5orf4	-0.628836	0.0382165		3632	SHE	0.873212	0.000447198		1195	TNFRSF11B	0.641516	0.0333748
673	EEF1G	-0.718236	0.0127896		979	LOC100129138	-0.628864	0.0382053		3347	RCN2	0.872894	0.000452061		845	PELI3	0.641375	0.0334261
2102	SCCPDH	-0.718227	0.0127914		1882	TGFBR2	-0.628872	0.0382018		1350	FBXO48	0.87259	0.000456736		442	HCAR3	0.641374	0.0334265
137	ASNA1	-0.718039	0.0128259		316	CHST6	-0.629058	0.0381278		1726	HMHB1	0.872522	0.000457777		1241	WBSCR17	0.641141	0.0335113
1922	RAB15	-0.71792	0.0128477		320	CHURC1	-0.629065	0.0381249		3306	RARB	0.872509	0.000457982		1228	VAT1	0.641116	0.0335207
2570	UBE2Z	-0.717784	0.012873		73	APLN	-0.629083	0.0381177		18	ABCG2	0.872441	0.00045904		434	GSG1	0.641081	0.0335332
468	CLLU1OS	-0.717767	0.012876		450	DNAJB4	-0.62922	0.0380628		655	CD276	0.872285	0.000461457		292	DRAM2	0.641037	0.0335494
1442	MID1IP1	-0.717689	0.0128905		369	CRIM1	-0.62923	0.0380589		1231	F2RL2	0.872108	0.000464223		200	CHP1	0.641036	0.0335499
1526	MT2A	-0.717652	0.0128974		890	KCNT2	-0.629248	0.0380519		2048	LAMB2	0.872037	0.00046533		599	LOC100505806	0.640936	0.0335864
2078	S100A6	-0.717352	0.0129529		23	ADAMTS2	-0.629259	0.0380476		900	CTNNB1	0.871943	0.000466812		452	HN1L	0.640775	0.0336451
735	EPO	-0.717265	0.012969		211	C6orf211	-0.629274	0.0380416		154	ANO1	0.871903	0.000467435		1165	THG1L	0.640701	0.0336721
826	FGD4	-0.717233	0.0129749		1664	SFRP4	-0.62928	0.0380389		2747	NOTCH3	0.871751	0.000469834		226	COMMD6	0.640625	0.0337001
954	GPR143	-0.717192	0.0129825		1206	MPP5	-0.629285	0.0380369		1325	FANCE	0.871654	0.000471362		1203	TREML2	0.640621	0.0337017
2229	SMYD3	-0.717098	0.0130001		1135	MCFD2	-0.629336	0.0380165		1752	HRC	0.871586	0.000472437		19	ADK	0.640531	0.0337345
1700	PARVB	-0.717096	0.0130004		1297	NRIP3	-0.629349	0.0380116		3525	SCHIP1	0.871024	0.000481404		287	DNTT	0.640467	0.0337582
2657	XRN2	-0.717027	0.0130133		288	CDH13	-0.629461	0.037967		3843	SOX7	0.870974	0.000482211		427	GPRC6A	0.640467	0.0337582
66	ANAPC11	-0.716977	0.0130227		1765	SNX12	-0.629508	0.0379483		2106	LMBR1	0.870807	0.000484904		1107	SPACA5	0.640467	0.0337582
2298	SSR1	-0.716639	0.0130856		1481	PSMA7	-0.629528	0.0379402		1646	GTF2A1	0.870605	0.000488173		1231	VCX3A	0.640467	0.0337582
1918	QPRT	-0.716492	0.0131132		479	ECM2	-0.629653	0.0378904		2652	NAIF1	0.870566	0.000488806		661	LY6G6D	0.640467	0.0337582
498	COPS7A	-0.716392	0.0131319		1077	LRRC33	-0.629678	0.0378807		2679	NDRG2	0.870521	0.000489542		1108	SPATA5L1	0.640461	0.0337601
595	DCTPP1	-0.716356	0.0131387		1099	LZTFL1	-0.629687	0.037877		795	CNRIP1	0.870477	0.000490264		373	FLJ39534	0.64041	0.0337791
931	GNAS-AS1	-0.716255	0.0131576		62	ANKRD50	-0.629737	0.0378571		4414	UXS1	0.870436	0.000490929		850	PEX11A	0.640286	0.0338244
974	GTF2H1	-0.716118	0.0131833		1459	PRKCE	-0.629758	0.0378487		1634	GRM7	0.870345	0.000492418		573	LINC00339	0.640276	0.033828
2193	SLC35A2	-0.71608	0.0131904		938	LAMA4	-0.629782	0.0378393		4632	ZNF426	0.870201	0.000494779		5	ABCC4	0.640217	0.0338498
447	CHPF	-0.71606	0.0131941		873	JAZF1	-0.629813	0.037827		3624	SH3RF1	0.870155	0.000495535		833	PCDHB4	0.640211	0.0338519
2219	SMAGP	-0.715954	0.0132141		1759	SNORD49B	-0.629885	0.0377985		1100	EBF1	0.870153	0.000495565		1169	TKT	0.640011	0.0339257
1401	MBOAT7	-0.71584	0.0132356		1645	SELRC1	-0.629891	0.037796		409	BRPF1	0.870109	0.000496285		420	GOLGA7B	0.639874	0.0339762
1472	MLST8	-0.715616	0.0132778		994	LOC100288428	-0.630068	0.0377257		4480	WNT11	0.870074	0.000496853		369	FKBP10	0.639545	0.0340975
1155	KDELR3	-0.715388	0.013321		954	LGR5	-0.630091	0.0377168		1839	INHBB	0.870001	0.000498065		202	CHRNA5	0.639393	0.0341538
1552	MZT1	-0.715365	0.0133253		1412	PIWIL3	-0.630108	0.0377098		2344	MANSC1	0.869875	0.000500138		178	CDCA7L	0.63925	0.0342064
793	FAM59B	-0.715315	0.0133348		305	CFH	-0.630188	0.0376781		4546	ZCCHC24	0.869834	0.000500816		308	EEF1B2	0.638492	0.0344879
1997	RNF26	-0.715219	0.0133529		1209	MRAP2	-0.630247	0.037655		1475	GAB2	0.869775	0.000501797		1121	SRGAP3	0.638376	0.0345313
1262	LOC100505695	-0.715147	0.0133667		2066	ZDHHC15	-0.630259	0.03765		2436	MEOX2	0.869688	0.000503251		688	MFSD2A	0.638337	0.034546
193	BEST1	-0.714982	0.0133979		2102	ZNF416	-0.630303	0.0376329		2304	LY6G6C	0.86966	0.000503707		24	AGBL5	0.638274	0.0345691
2157	SHMT2	-0.714842	0.0134246		1361	PCDHB2	-0.63037	0.0376062		110	AKT3	0.869537	0.000505756		478	IGFL2	0.637945	0.0346923
2321	STX12	-0.714789	0.0134347		298	CEBPZ	-0.630377	0.0376033		2908	PCDHB3	0.86949	0.000506538		219	CMBL	0.637875	0.0347183
1644	NXNL1	-0.714707	0.0134503		1916	TMEM245	-0.630383	0.037601		1189	EPB41L2	0.869429	0.000507569		1059	SIX6	0.637819	0.0347392
2469	TMEM52	-0.714706	0.0134506		477	ECEL1P2	-0.630438	0.0375792		2062	LBH	0.869407	0.000507939		145	CANX	0.637811	0.0347422
2690	ZMPSTE24	-0.714689	0.0134537		1024	LOC283299	-0.630582	0.0375225		3325	RBFOX2	0.869293	0.000509837		1029	SCARA3	0.63779	0.0347502
603	DEGS1	-0.714506	0.0134887		265	CCDC81	-0.630602	0.0375146		3072	PNMA1	0.869264	0.000510324		75	ATP1B1	0.637708	0.0347809
475	CMAS	-0.714454	0.0134986		860	ITFG1	-0.630719	0.0374684		4502	YES1	0.869091	0.000513236		706	MIR650	0.637562	0.0348357
717	EMC3	-0.71444	0.0135014		1286	NOV	-0.630743	0.0374588		845	CPNE6	0.869073	0.000513551		284	DNALI1	0.637532	0.034847
2738	ZNF747	-0.714437	0.013502		832	IFT52	-0.630862	0.0374119		1258	FAM155A	0.868951	0.000515604		30	AHNAK	0.637478	0.0348672
208	BPNT1	-0.714393	0.0135103		349	COL4A1	-0.630882	0.037404		2526	MKL2	0.86892	0.000516137		236	CRHR1	0.637369	0.0349079
1539	MUT	-0.71423	0.0135415		1313	OLFM2	-0.630988	0.0373622		1984	KIAA2022	0.868849	0.000517331		362	FCGBP	0.637253	0.0349515
650	DSCC1	-0.714122	0.0135621		1858	TBC1D2B	-0.631019	0.0373502		188	APLNR	0.868382	0.000525316		658	LRRN1	0.637169	0.0349832
1117	JOSD2	-0.713943	0.0135965		1720	SLC6A6	-0.631023	0.0373483		767	CLIC4	0.868026	0.000531451		677	MBP	0.63712	0.0350018
618	DLAT	-0.713874	0.0136098		1263	NHLRC2	-0.631033	0.0373444		4176	TMEM35	0.867903	0.000533588		838	PCYOX1	0.637062	0.0350233
949	GPAA1	-0.713856	0.0136132		629	FLJ43390	-0.631165	0.0372927		2335	MAML3	0.867831	0.000534826		864	PIN1P1	0.636978	0.0350549
2597	USP27X	-0.713746	0.0136345		990	LOC100190938	-0.631185	0.0372848		146	ANKRD40	0.867713	0.000536887		375	FLNB	0.636965	0.0350601
2015	RPL23A	-0.713746	0.0136345		1769	SOD3	-0.631257	0.0372566		3847	SP6	0.867712	0.000536906		683	METRN	0.63684	0.0351071
2519	TRIM54	-0.713545	0.0136731		25	ADAMTS6	-0.631278	0.037248		722	CETP	0.867599	0.000538876		505	ITGB4	0.636641	0.0351821
488	COG8	-0.71353	0.0136761		1650	2019-09-11	-0.631307	0.0372367		793	CNPY4	0.867535	0.000540013		162	CCL28	0.636611	0.0351934
2649	WSCD1	-0.713398	0.0137015		2149	ZNF93	-0.631322	0.037231		3615	SH2D3C	0.86744	0.000541663		787	NTM	0.636554	0.0352151
48	AHNAK	-0.713382	0.0137047		1221	MTSS1	-0.631597	0.037123		321	ATRIP	0.867289	0.000544335		549	KRT3	0.636526	0.0352254
2557	TXNDC12	-0.713166	0.0137464		694	GLG1	-0.631634	0.0371085		2088	LIN52	0.867282	0.000544449		777	NOG	0.636515	0.0352296
544	CTSA	-0.713106	0.0137581		15	ACTN1	-0.631656	0.0371		3277	RAB9B	0.867282	0.000544462		240	CTCFL	0.636489	0.0352396
1522	MT1G	-0.712963	0.0137857		662	GAB2	-0.631672	0.0370936		4524	ZBTB22	0.867243	0.000545146		1145	TAPT1	0.636345	0.0352942
200	BMF	-0.712914	0.0137953		199	C2orf44	-0.631845	0.0370257		2103	LIX1L	0.867016	0.000549163		1103	SOWAHB	0.636323	0.0353025
477	CMPK1	-0.712656	0.0138454		2046	XPNPEP2	-0.631925	0.0369944		2269	LRRC4	0.866942	0.000550479		817	PABPC4	0.63622	0.0353415
2068	RSPH9	-0.712609	0.0138547		2132	ZNF726	-0.631947	0.036986		2748	NOTCH4	0.866726	0.000554337		143	CAMKV	0.636082	0.0353936
2183	SLC25A30	-0.712587	0.0138589		184	C19orf40	-0.631971	0.0369766		3000	PID1	0.866675	0.000555244		775	NME4	0.635803	0.0354994
2074	RTN4RL2	-0.712387	0.0138978		1254	NDST1	-0.632095	0.0369283		3887	SRF	0.866658	0.000555543		1212	TUBB2B	0.635766	0.0355138
655	DTYMK	-0.712121	0.0139498		804	HSD17B6	-0.632117	0.0369197		511	C21orf90	0.866577	0.000557005		261	CYP4F8	0.635514	0.0356094
1681	PACS1	-0.712041	0.0139655		1101	MAGEA8	-0.632146	0.0369083		929	CYP46A1	0.866514	0.000558122		317	EIF3E	0.635513	0.0356097
1582	NDUFB9	-0.711962	0.013981		424	DDX21	-0.632304	0.0368466		2210	LOC641367	0.866429	0.000559652		448	HMGA1	0.635202	0.0357285
2531	TSEN34	-0.711585	0.014055		811	HSP90B3P	-0.632329	0.0368368		1217	ETV5	0.866319	0.000561649		106	C12orf36	0.635121	0.0357592
1332	LOC728730	-0.711255	0.0141201		216	C8orf4	-0.632478	0.0367789		2974	PGAP1	0.866309	0.00056182		12	ADAM21P1	0.635028	0.0357949
549	CTXN1	-0.711193	0.0141323		1220	MTM1	-0.632503	0.036769		1227	EXTL2	0.866139	0.000564908		116	C1orf94	0.635028	0.0357949
2473	TMEM57	-0.711126	0.0141455		1841	SYT11	-0.632566	0.0367446		554	C9orf47	0.865916	0.000568953		118	C20orf151	0.635028	0.0357949
2618	VPS51	-0.711105	0.0141498		2002	ULBP2	-0.632588	0.036736		1218	EVI5	0.865876	0.000569693		120	C21orf54	0.635028	0.0357949
306	C7orf59	-0.711054	0.0141597		454	DNTT	-0.632632	0.0367186		1002	DGKE	0.86585	0.000570165		134	C6orf118	0.635028	0.0357949
1246	LOC100128252	-0.711007	0.0141691		732	GPRC6A	-0.632632	0.0367186		2694	NEURL1B	0.86578	0.000571447		238	CSN1S1	0.635028	0.0357949
2319	STT3A	-0.710885	0.0141933		1097	LY6G6D	-0.632632	0.0367186		3865	SPON1	0.865623	0.000574326		291	DPPA3	0.635028	0.0357949
587	DCAF12L1	-0.710849	0.0142004		1780	SPACA5	-0.632632	0.0367186		3616	SH2D4B	0.865614	0.000574483		296	DSCR8	0.635028	0.0357949
1913	PXMP4	-0.710693	0.0142315		2018	VCX3A	-0.632632	0.0367186		1062	DPH3P1	0.865588	0.000574969		360	FBXO47	0.635028	0.0357949
1718	PCDHGA7	-0.710659	0.0142381		372	CRLF1	-0.632653	0.0367106		876	CSGALNACT1	0.865555	0.000575573		436	GTF2H2C	0.635028	0.0357949
2394	TFR2	-0.710456	0.0142785		541	EXT1	-0.632722	0.036684		1865	ITFG1	0.865336	0.000579618		535	KIRREL3-AS2	0.635028	0.0357949
1719	PCDHGB2	-0.710449	0.0142798		1358	PCDHA3	-0.632757	0.0366703		4211	TNN	0.865311	0.00058007		554	KRT83	0.635028	0.0357949
794	FAM63A	-0.710367	0.0142962		520	EPHB3	-0.63276	0.0366689		3518	SCAMP5	0.865168	0.000582732		574	LINC00446	0.635028	0.0357949
1416	MEF2A	-0.710243	0.0143209		543	F13A1	-0.632835	0.0366398		2541	MMGT1	0.865034	0.000585214		577	LINC00538	0.635028	0.0357949
525	CRTAP	-0.710146	0.0143403		1042	LOC401093	-0.632974	0.036586		1980	KIAA1737	0.865034	0.000585217		600	LOC100506050	0.635028	0.0357949
781	FAM204A	-0.710129	0.0143437		2086	ZNF154	-0.633092	0.03654		3096	PPFIA3	0.864817	0.000589267		603	LOC100506422	0.635028	0.0357949
1211	LDHAL6B	-0.709923	0.0143849		398	CXCR7	-0.633098	0.036538		3529	SCN2A	0.864763	0.000590285		621	LOC283403	0.635028	0.0357949
1392	MAP3K15	-0.709874	0.0143946		6	ABHD4	-0.633214	0.0364927		2898	PCDHA12	0.864752	0.000590485		623	LOC283914	0.635028	0.0357949
93	APCDD1	-0.709661	0.0144374		1051	LOC647979	-0.633261	0.0364748		1399	FLI1	0.864695	0.000591558		625	LOC285501	0.635028	0.0357949
2300	SSR3	-0.709577	0.0144543		825	ID3	-0.633413	0.0364159		1504	GCSHP3	0.864669	0.000592049		635	LOC401324	0.635028	0.0357949
1088	ING2	-0.709535	0.0144627		1341	PARD6G	-0.633504	0.0363806		3602	SFRP4	0.864635	0.000592692		643	LOC647107	0.635028	0.0357949
1943	RAP1GAP2	-0.709328	0.0145043		1069	LRP11	-0.63352	0.0363744		2897	PCDHA10	0.864617	0.000593022		666	LYZL2	0.635028	0.0357949
1218	LGALS1	-0.709258	0.0145183		1578	RNF38	-0.63356	0.0363591		306	ATP1B2	0.864573	0.000593855		667	LYZL4	0.635028	0.0357949
1471	MLIP-IT1	-0.709189	0.0145323		1655	SERPINI1	-0.633658	0.036321		1389	FJX1	0.864173	0.000601415		679	MC4R	0.635028	0.0357949
1659	ORAI1	-0.709122	0.0145459		507	EMP2	-0.633728	0.0362941		2544	MMP15	0.863953	0.000605622		693	MIR1180	0.635028	0.0357949
2323	STX8	-0.709092	0.0145518		2155	ZSCAN22	-0.633728	0.036294		4173	TMEM26	0.863926	0.000606139		696	MIR296	0.635028	0.0357949
230	C11orf57	-0.708981	0.0145742		1688	SIX6	-0.633738	0.0362903		3909	ST3GAL6	0.863889	0.000606844		697	MIR298	0.635028	0.0357949
2743	ZNF783	-0.708664	0.0146384		1992	UBIAD1	-0.633762	0.0362809		824	COMMD2	0.863698	0.000610499		700	MIR4758	0.635028	0.0357949
1350	LRPPRC	-0.708618	0.0146477		1498	PUS7L	-0.633832	0.0362541		1019	DLC1	0.863677	0.000610921		703	MIR5092	0.635028	0.0357949
22	ACSM5	-0.708526	0.0146663		1188	MKL2	-0.633835	0.0362527		3613	SH2D1B	0.86337	0.000616849		708	MIR744	0.635028	0.0357949
1529	MTFR1	-0.708489	0.0146738		1773	SOS2	-0.633899	0.0362283		1099	DYSF	0.863148	0.000621153		770	NKX2-6	0.635028	0.0357949
768	FAM129C	-0.70838	0.014696		2065	ZDBF2	-0.633925	0.0362182		4203	TNFAIP1	0.863088	0.00062233		802	OR10A6	0.635028	0.0357949
1165	KIAA1191	-0.708201	0.0147325		894	KDM1A	-0.633995	0.0361913		1642	GSTM3	0.863083	0.000622419		803	OR10P1	0.635028	0.0357949
671	EEF1B2	-0.70801	0.0147714		46	ALAS1	-0.634019	0.0361821		2675	NCOA5	0.863067	0.000622734		806	OR3A1	0.635028	0.0357949
2696	ZNF2	-0.707901	0.0147936		1862	TBL1Y	-0.634102	0.0361502		4550	ZDHHC14	0.86285	0.000626982		807	OR3A2	0.635028	0.0357949
1389	MAP1LC3B2	-0.70779	0.0148162		312	CHMP2B	-0.634134	0.0361379		636	CCDC85B	0.86264	0.000631113		852	PGA4	0.635028	0.0357949
2425	TMED2	-0.707703	0.014834		382	CSRNP3	-0.634178	0.0361208		1004	DHRS7C	0.862197	0.000639907		908	PRLH	0.635028	0.0357949
807	FBLN7	-0.707552	0.014865		249	CBX6	-0.634208	0.0361094		2713	NID1	0.861977	0.000644302		1048	SFTPC	0.635028	0.0357949
440	CHID1	-0.707474	0.014881		147	BRD3	-0.634239	0.0360971		1465	FYN	0.861928	0.000645282		1116	SPINT4	0.635028	0.0357949
85	ANXA5	-0.707437	0.0148886		1306	NUDCD1	-0.63437	0.036047		61	ADAMTS7	0.861896	0.000645913		1226	UTS2R	0.635028	0.0357949
939	GNG5	-0.707297	0.0149173		1850	TAF3	-0.634374	0.0360456		1876	ITGB1	0.861323	0.000657503		1264	ZNF295-AS1	0.635028	0.0357949
2365	TBATA	-0.707168	0.0149439		1595	RPL7	-0.634549	0.0359783		2161	LOC145820	0.861225	0.000659486		798	ODZ3	0.635007	0.0358029
1157	KEAP1	-0.707167	0.014944		986	LOC100131347	-0.634568	0.0359711		3301	RAP2A	0.860823	0.00066772		1072	SLC36A3	0.634964	0.0358195
654	DTWD1	-0.707149	0.0149477		1229	MYL6	-0.634575	0.0359684		1756	HS3ST5	0.860805	0.000668092		359	FBL	0.634811	0.035878
2421	TM6SF1	-0.707047	0.0149687		615	FKBP1B	-0.634581	0.0359661		3804	SNORD84	0.860792	0.000668359		157	CCDC43	0.63445	0.0360164
2573	UBL3	-0.707038	0.0149705		151	BST1	-0.634645	0.0359416		4329	TWSG1	0.860785	0.00066851		381	FPR1	0.634318	0.0360669
1168	KIAA1430	-0.706967	0.0149851		1260	NEURL1B	-0.634692	0.0359235		3386	RHOJ	0.860673	0.000670826		508	JPH2	0.63413	0.0361394
2119	SEC11A	-0.706947	0.0149892		820	HTR7P1	-0.634707	0.0359179		225	ARHGAP6	0.860568	0.000673		1236	VIM	0.633849	0.0362477
1180	KLF3	-0.706943	0.0149902		1702	SLC25A24	-0.63476	0.0358972		4148	TMEM136	0.860551	0.000673351		329	EPHB3	0.633776	0.0362757
292	C5orf28	-0.706901	0.0149989		1895	TM2D1	-0.634944	0.0358272		3367	RGCC	0.860511	0.00067418		1050	SGOL1-AS1	0.63358	0.0363513
1405	MCEE	-0.706799	0.0150197		523	EPN2	-0.63502	0.0357979		34	ACSBG1	0.860329	0.000677959		654	LRRC15	0.633546	0.0363642
2205	SLC39A1	-0.706776	0.0150245		1715	SLC39A7	-0.635026	0.0357956		3698	SLC35F1	0.860195	0.000680748		176	CD81	0.633305	0.0364574
818	FCER1A	-0.706647	0.0150511		1203	MOXD1	-0.635063	0.0357814		573	CALD1	0.860079	0.00068317		293	DRG1	0.633213	0.0364934
2572	UBIAD1	-0.706624	0.015056		194	C21orf88	-0.635194	0.0357313		4630	ZNF423	0.859981	0.00068522		731	MT1M	0.633077	0.0365461
115	ARL2	-0.706503	0.0150809		1889	THRAP3	-0.635209	0.0357257		1426	FOXC2	0.859573	0.000693832		689	MGC2752	0.633062	0.0365519
318	CADM1	-0.706439	0.0150943		282	CDC42EP2	-0.635226	0.0357193		3378	RGS9BP	0.859484	0.000695728		1133	SUCLG1	0.632561	0.0367465
945	GOLGA6L7P	-0.70635	0.0151128		501	ELFN1	-0.635244	0.0357123		4106	TIMP3	0.859394	0.000697625		1099	SNRPG	0.632503	0.0367692
21	ACP1	-0.705689	0.0152503		2007	UNC5B	-0.635394	0.0356551		2135	LOC100287036	0.859171	0.000702392		361	FCER1A	0.632413	0.0368042
2026	RPL36	-0.705552	0.0152789		356	COMP	-0.635429	0.035642		2133	LOC100271702	0.859124	0.000703393		951	RGS9	0.632284	0.0368544
2687	ZHX3	-0.705458	0.0152983		1540	RBMXL1	-0.635484	0.035621		619	CCDC126	0.859094	0.000704033		681	MED4-AS1	0.631861	0.0370197
865	FPR3	-0.705448	0.0153006		944	LAMP1	-0.635523	0.0356059		1600	GPM6B	0.858862	0.000709024		1112	SPINK2	0.631835	0.0370298
1500	MRPL49	-0.705325	0.0153263		2016	VCL	-0.635529	0.0356037		3880	SPTBN5	0.858858	0.000709116		1040	SEMA3B	0.631814	0.0370381
1984	RLIM	-0.70528	0.0153358		267	CCL13	-0.635688	0.0355431		3222	PTPLAD1	0.858755	0.00071132		543	KRT10	0.631758	0.03706
2225	SMG8	-0.705247	0.0153426		1472	PRRT3	-0.635863	0.0354769		2162	LOC145845	0.858645	0.000713713		1087	SND1	0.631622	0.0371132
1892	PTGER4P2	-0.705163	0.0153602		478	ECM1	-0.635873	0.035473		945	DACT1	0.858633	0.000713967		1180	TMEM147	0.631505	0.0371589
2548	TTI2	-0.705108	0.0153717		1932	TNFAIP1	-0.635895	0.0354646		4579	ZIK1	0.858605	0.000714562		943	RDH5	0.631434	0.0371869
81	ANXA2	-0.705071	0.0153795		1234	MYO1E	-0.636039	0.0354101		1736	HNRNPR	0.858508	0.000716669		1239	VSX1	0.631296	0.0372409
950	GPANK1	-0.704947	0.0154055		888	KCNN3	-0.63613	0.0353754		1926	KCNJ2-AS1	0.85834	0.000720322		312	EFNA5	0.631212	0.0372743
1315	LOC407835	-0.704547	0.0154899		1128	MARVELD1	-0.636174	0.0353588		2012	KLHDC5	0.858154	0.000724392		823	PALM3	0.631193	0.0372814
1349	LRPAP1	-0.704404	0.0155201		1432	POC1B	-0.636193	0.0353517		1902	KANK4	0.858032	0.000727054		411	GLS2	0.631168	0.0372916
436	CHCHD4	-0.704337	0.0155343		1111	MANSC1	-0.636222	0.0353405		1527	GIMAP8	0.857958	0.000728691		1183	TMEM161A	0.6311	0.0373182
124	ARPC1A	-0.704295	0.015543		768	HEATR7B2	-0.636222	0.0353405		492	C1orf150	0.85793	0.000729305		4	ABCB1	0.631046	0.0373394
2039	RPLP2	-0.704218	0.0155593		1630	SCG5	-0.636323	0.0353023		304	ATP11C	0.857904	0.000729871		390	G6PD	0.630608	0.0375122
707	EIF4EBP3	-0.704143	0.0155753		1653	SERINC5	-0.636389	0.0352774		3547	SEC14L1P1	0.857842	0.000731235		990	RPLP2	0.630575	0.0375253
1533	MTMR12	-0.704068	0.0155911		1226	MYH10	-0.636475	0.0352449		2770	NR5A2	0.857823	0.000731651		197	CHCHD4	0.630303	0.0376326
291	C5orf27	-0.704047	0.0155957		2130	ZNF709	-0.636599	0.0351979		2173	LOC255130	0.857673	0.000734967		932	RAB11FIP1	0.630231	0.0376613
723	ENDOD1	-0.703952	0.0156157		764	HDAC2	-0.636702	0.0351589		2299	LUST	0.857628	0.000735969		947	RETN	0.630139	0.0376975
1562	NANOS1	-0.703841	0.0156394		136	BICD2	-0.636721	0.0351519		3726	SLC6A1-AS1	0.857437	0.000740201		792	NUPR1	0.630131	0.0377009
1221	LGALS3BP	-0.703808	0.0156463		896	KHDRBS1	-0.636724	0.0351509		4500	YAP1	0.857406	0.000740909		13	ADAM9	0.630054	0.0377313
1068	IGFBP2	-0.70371	0.0156672		1315	OPHN1	-0.636746	0.0351425		2261	LRRC17	0.857253	0.000744307		332	EPX	0.62989	0.0377962
520	CREG1	-0.703487	0.0157146		167	C15orf38	-0.636814	0.0351169		1951	KDM6A	0.857066	0.000748508		1163	THAP2	0.629567	0.0379246
766	FAM115A	-0.703481	0.0157159		1532	RASL11B	-0.636817	0.0351158		1860	IRGQ	0.856834	0.000753719		1102	SOWAHA	0.629348	0.0380118
1795	PLD2	-0.703446	0.0157234		239	CAND1	-0.636885	0.0350902		4320	TUBA1A	0.856709	0.000756541		248	CUEDC2	0.629007	0.038148
2230	SMYD4	-0.703403	0.0157327		1103	MAGED2	-0.636912	0.03508		96	AGFG2	0.856671	0.000757401		753	NARS2	0.628914	0.038185
897	GATSL3	-0.703401	0.0157331		957	LHX6	-0.636917	0.0350781		3627	SHANK1	0.856563	0.000759857		1166	TIAM1	0.628646	0.0382922
369	CCNG2	-0.703339	0.0157463		847	IL5RA	-0.636949	0.0350661		2872	PARD6G	0.856534	0.000760508		877	PLD4	0.628577	0.0383201
1468	MIR933	-0.703269	0.0157612		174	C16orf45	-0.636987	0.0350516		4413	UVRAG	0.856443	0.000762571		466	HSD17B8	0.628175	0.0384815
2715	ZNF518B	-0.703247	0.015766		1401	PHF3	-0.637088	0.0350136		3424	RNF2	0.856432	0.000762827		71	ASPH	0.62809	0.0385156
114	ARL10	-0.702978	0.0158236		1999	UGDH	-0.637101	0.0350089		3717	SLC44A5	0.856387	0.000763844		412	GLTSCR2	0.627789	0.0386369
104	AQP9	-0.702439	0.0159392		1523	RAMP1	-0.637107	0.0350066		2699	NFIB	0.856289	0.00076609		56	ANXA8L2	0.627759	0.0386489
822	FCRL5	-0.702421	0.0159431		1971	TSPYL4	-0.637304	0.0349326		2070	LDLRAP1	0.855868	0.000775747		59	APOC3	0.627422	0.0387851
2593	UQCRBP1	-0.702412	0.0159451		327	CLEC14A	-0.637365	0.0349093		275	ASB1	0.855864	0.000775826		140	CA11	0.627386	0.0387995
504	COX6B2	-0.702386	0.0159508		420	DCTN3	-0.637494	0.0348612		4369	UBTF	0.85573	0.000778929		431	GRIN2B	0.627336	0.0388195
1000	HINT3	-0.702319	0.0159653		1544	RCN2	-0.6376	0.0348212		1248	FAM126A	0.855562	0.000782812		918	PRSS3P2	0.627216	0.0388683
1686	PAIP2B	-0.702306	0.0159681		1685	SIPA1L2	-0.637652	0.0348017		3119	PPP2R3C	0.855481	0.000784692		1146	TARS	0.627016	0.0389494
2330	SULT4A1	-0.702185	0.0159942		2057	YWHAQ	-0.63799	0.0346755		3274	RAB5C	0.855442	0.000785612		154	CCDC127	0.626396	0.0392011
2390	TFAMP1	-0.702173	0.0159967		43	AJAP1	-0.638139	0.0346196		3739	SLCO1C1	0.855431	0.000785857		1124	ST14	0.626309	0.0392367
87	AP2B1	-0.701981	0.0160383		699	GLYATL2	-0.638169	0.0346083		1458	FUT1	0.855317	0.000788522		680	MCEE	0.62607	0.0393339
1757	PHB2	-0.701492	0.0161443		975	LMO2	-0.638181	0.0346038		2779	NRP1	0.855214	0.000790912		1256	ZFP42	0.625913	0.039398
466	CLIC1	-0.701454	0.0161524		1179	MIR3909	-0.63824	0.034582		969	DCP1A	0.855074	0.000794199		824	PAM16	0.625849	0.0394241
1779	PIWIL2	-0.701332	0.016179		1751	SNORD121A	-0.638291	0.0345629		3205	PTCHD1	0.855009	0.000795739		239	CSNK2A2	0.625588	0.0395312
16	ACE	-0.701279	0.0161906		1035	LOC340017	-0.638327	0.0345496		2634	MYO1H	0.854838	0.000799754		492	INHBE	0.62549	0.0395711
347	CCDC112	-0.701274	0.0161918		1277	NMNAT2	-0.638418	0.0345155		2077	LFNG	0.854308	0.000812334		1069	SLC30A2	0.625456	0.039585
491	COL4A3BP	-0.701137	0.0162215		1687	SIX4	-0.638425	0.0345128		4282	TRPM5	0.854179	0.000815398		230	COX7A2L	0.625238	0.0396745
379	CD163	-0.700952	0.0162619		2003	ULBP3	-0.638496	0.0344867		392	BMP8A	0.853892	0.000822294		712	MLIP-IT1	0.625232	0.0396768
428	CES4A	-0.700935	0.0162657		1272	NKX6-3	-0.638524	0.0344762		3582	SEPW1	0.8538	0.000824505		511	KBTBD11	0.625115	0.0397252
203	BNIP3L	-0.700914	0.0162703		1696	SLC1A6	-0.638578	0.0344562		4243	TPSB2	0.853738	0.000826017		640	LOC645166	0.625062	0.0397468
2181	SLC25A24	-0.700821	0.0162906		1798	SRP54	-0.638601	0.0344476		3645	SIPA1L2	0.853673	0.000827572		1100	SNUPN	0.625044	0.0397542
1578	NDUFAF1	-0.700804	0.0162943		666	GADL1	-0.638633	0.0344355		1856	IRAK3	0.853352	0.000835377		114	C1orf168	0.625007	0.0397694
1208	LBP	-0.700797	0.0162959		1408	PIK3C2B	-0.638759	0.0343886		2010	KLF9	0.853283	0.00083705		950	RGN	0.624791	0.0398583
572	CYP4F3	-0.700714	0.016314		1859	TBC1D3C	-0.638805	0.0343714		3063	PLS3	0.853275	0.000837246		1130	STT3A	0.624545	0.0399598
2550	TTLL12	-0.700648	0.0163284		735	GPX7	-0.638867	0.0343486		192	APOL4	0.853249	0.000837879		520	KCNIP3	0.624452	0.0399982
942	GNRHR2	-0.700596	0.01634		1370	PDE1A	-0.638988	0.0343037		3067	PLXDC1	0.853078	0.000842087		324	ENPP5	0.624449	0.0399994
1427	MEX3A	-0.700389	0.0163853		1442	PPAP2B	-0.638994	0.0343014		3291	RALB	0.852966	0.000844831		605	LOC100506548	0.624434	0.0400057
326	CAP2	-0.700295	0.016406		2068	ZEB2	-0.639031	0.0342877		3065	PLSCR4	0.852903	0.000846378		626	LOC285540	0.624412	0.0400145
2299	SSR2	-0.700234	0.0164194		430	DGKE	-0.639161	0.0342396		910	CXCR7	0.852885	0.00084683		363	FCGR2A	0.624216	0.0400955
227	C11orf10	-0.700107	0.0164474		2054	YPEL2	-0.639399	0.0341513		2327	MAGI1	0.852701	0.000851348		73	ATP10B	0.624143	0.0401258
1646	NXPH4	-0.7001	0.016449		1601	RQCD1	-0.639429	0.0341405		4694	ZNF689	0.852664	0.000852267		166	CD151	0.624056	0.0401617
676	EFEMP1	-0.70008	0.0164533		1357	PCDHA11	-0.639501	0.0341136		4489	WTIP	0.852637	0.000852939		26	AGPAT5	0.623977	0.0401944
238	C13orf33	-0.700007	0.0164694		414	DACT3	-0.639535	0.0341011		2313	LZTS1	0.852607	0.000853683		1109	SPERT	0.623858	0.040244
143	ATG4C	-0.699695	0.0165383		2123	ZNF644	-0.639722	0.034032		3783	SNORA1	0.85258	0.000854361		723	MRPL48	0.623834	0.040254
1531	MTL5	-0.699693	0.0165387		2042	WTH3DI	-0.639755	0.0340199		1619	GPR63	0.852496	0.00085644		816	PABPC1	0.623823	0.0402585
1888	PSMF1	-0.69962	0.0165549		526	ERC1	-0.6401	0.033893		843	CPNE2	0.852323	0.000860729		94	BHLHE41	0.623714	0.0403036
110	ARHGAP21	-0.69957	0.0165661		675	GBX2	-0.640232	0.0338444		1215	ETV1	0.852273	0.000861996		91	BCL2	0.623696	0.040311
906	GDE1	-0.69945	0.0165926		693	GLCE	-0.640281	0.0338262		1268	FAM171B	0.85215	0.000865053		526	KDELC1	0.623669	0.0403225
666	ECSIT	-0.699431	0.0165968		887	KCNN2	-0.640342	0.033804		2415	MECOM	0.852096	0.000866401		564	LENG9	0.623649	0.0403307
2112	SDCBP	-0.699354	0.0166138		390	CTNNB1	-0.640368	0.0337944		2251	LRFN5	0.852008	0.00086861		1217	UBAC2-AS1	0.623623	0.0403416
2691	ZMYM6NB	-0.699343	0.0166164		934	KTN1	-0.6404	0.0337826		4132	TMCO3	0.851808	0.000873645		173	CD320	0.623615	0.0403447
937	GNG12	-0.699337	0.0166177		1261	NEXN	-0.640476	0.0337548		4218	TNS3	0.851715	0.000875985		393	GADD45A	0.623506	0.0403902
1444	MINA	-0.699329	0.0166194		2028	WASF1	-0.640476	0.0337546		3110	PPP1R12B	0.85156	0.00087991		825	PAPPA	0.623416	0.0404274
442	CHML	-0.699327	0.0166199		595	FBXO32	-0.640479	0.0337536		3117	PPP2CB	0.851375	0.000884605		366	FECH	0.623303	0.0404747
657	DUSP23	-0.699291	0.0166278		761	HAT1	-0.640488	0.0337503		380	BHLHB9	0.85129	0.000886776		968	RPL18A	0.623219	0.0405095
2631	WDR17	-0.699279	0.0166305		1405	PI15	-0.640537	0.0337323		3988	SYNPO2	0.85122	0.000888567		544	KRT15	0.62302	0.0405925
2563	UBE2H	-0.699278	0.0166309		1268	NKAIN2	-0.640547	0.0337289		2384	MAS1L	0.851064	0.000892549		1055	SIRT2	0.623016	0.0405942
2207	SLC39A6	-0.69927	0.0166325		1629	SCG3	-0.640649	0.0336912		3889	SRL	0.851017	0.000893755		1098	SNRPD2P2	0.622537	0.0407942
1766	PIGF	-0.699159	0.0166572		622	FLJ30403	-0.640663	0.0336861		4556	ZDHHC3	0.850829	0.000898576		188	CENPV	0.622518	0.0408022
914	GHITM	-0.699123	0.0166652		984	LOC100130776	-0.640794	0.0336383		635	CCDC85A	0.850812	0.000899018		516	KCNG1	0.622331	0.0408805
1108	ITGB4	-0.699109	0.0166684		2090	ZNF192	-0.640805	0.0336344		4090	THAP1	0.850748	0.000900666		1070	SLC35F2	0.6223	0.0408934
2672	ZBTB45	-0.699012	0.0166899		545	F2R	-0.640813	0.0336313		1606	GPR124	0.850646	0.000903304		844	PEG10	0.622239	0.0409192
234	C12orf52	-0.698911	0.0167124		1772	SORT1	-0.640918	0.0335929		1373	FGF12	0.850636	0.000903562		622	LOC283481	0.622159	0.0409525
875	FUNDC2	-0.698888	0.0167175		1345	PARVA	-0.640964	0.0335762		4521	ZAK	0.850445	0.000908503		672	MAOA	0.622002	0.0410188
2114	SDF4	-0.698886	0.0167181		1539	RBM43	-0.640993	0.0335653		1333	FATE1	0.850355	0.000910844		1012	RSPH9	0.621909	0.0410575
2024	RPL32	-0.698878	0.0167199		754	H19	-0.641014	0.0335577		1153	EIF4G2	0.850277	0.000912875		728	MT1G	0.621882	0.0410689
1616	NPEPPS	-0.698855	0.0167248		88	ARMCX6	-0.641028	0.0335529		3990	SYPL1	0.850248	0.00091364		760	NDRG3	0.621865	0.0410761
62	ALOX5AP	-0.698797	0.0167379		946	LAYN	-0.641058	0.0335417		4309	TTC4	0.85024	0.000913857		1147	TBC1D16	0.621672	0.0411574
1084	IL33	-0.698742	0.01675		1091	LTBP2	-0.641194	0.0334919		2454	MFGE8	0.850222	0.000914328		558	LAMP2	0.621644	0.0411693
1801	PLLP	-0.698697	0.0167601		1736	SNAI1	-0.6412	0.03349		674	CDC42EP2	0.850127	0.000916801		131	C5orf47	0.621407	0.0412692
991	HDLBP	-0.698627	0.0167758		1586	RP1L1	-0.64124	0.0334751		4221	TOE1	0.850123	0.000916894		556	KRTAP7-1	0.621309	0.0413106
1691	PAPSS2	-0.698571	0.0167883		1465	PROCR	-0.641321	0.0334457		4690	ZNF670	0.849855	0.000923917		538	KLHL35	0.621289	0.0413191
2422	TM9SF4	-0.698101	0.0168937		1385	PELO	-0.641354	0.0334337		4013	TANC1	0.849847	0.000924141		705	MIR614	0.621221	0.0413477
1519	MT1DP	-0.698063	0.0169022		1438	POTEE	-0.641451	0.0333985		954	DBNDD2	0.849801	0.000925343		671	MANEAL	0.621111	0.041394
1920	R3HCC1	-0.698021	0.0169117		692	GJA5	-0.641459	0.0333956		2963	PELI2	0.849782	0.000925841		1267	ZNF471	0.620732	0.0415547
58	ALDOA	-0.698007	0.0169148		1363	PCDHGA12	-0.641519	0.0333737		375	BECN1	0.849775	0.000926035		1227	VAC14	0.620696	0.04157
1039	HSP90B3P	-0.697973	0.0169223		1710	SLC35E4	-0.641521	0.033373		194	APOOL	0.849712	0.000927683		1039	SEMA3A	0.620539	0.0416366
1592	NFYB	-0.697957	0.016926		1530	RASAL2	-0.641616	0.0333383		3417	RNF150	0.849571	0.000931417		711	MLEC	0.620522	0.0416437
2146	SGCB	-0.697916	0.0169353		494	EGR1	-0.641647	0.0333272		552	C9orf40	0.849515	0.000932893		904	PRKAA2	0.620384	0.0417022
819	FCGRT	-0.697861	0.0169477		279	CD93	-0.64168	0.0333151		4127	TMC1	0.84951	0.000933034		1193	TMIE	0.620268	0.0417517
2543	TTC33	-0.697716	0.0169802		1652	SERINC1	-0.641874	0.0332447		460	C16orf45	0.849416	0.000935517		952	RHOBTB1	0.620227	0.041769
19	ACOT7	-0.697701	0.0169837		1347	PAWR	-0.641917	0.0332292		1718	HIP1	0.849279	0.000939158		1025	SARDH	0.620053	0.0418431
2228	SMYD2	-0.69761	0.0170042		441	DKK1	-0.641987	0.0332036		2045	LAMA2	0.849267	0.000939477		223	CNIH3	0.620022	0.0418562
1235	LIPA	-0.697589	0.0170089		225	CA2	-0.642089	0.0331665		848	CPSF6	0.849226	0.000940568		79	ATP6V1G3	0.619979	0.0418747
107	ARF5	-0.697559	0.0170156		1944	TPTEP1	-0.642147	0.0331458		4297	TSPAN2	0.849194	0.00094144		1224	UQCRBP1	0.619819	0.0419428
895	GAS5-AS1	-0.697062	0.0171282		826	ID4	-0.64224	0.0331118		415	BTBD19	0.849146	0.000942718		595	LOC100505474	0.61979	0.0419555
2072	RTN4R	-0.697031	0.0171351		646	FOXF2	-0.64226	0.0331047		2051	LAMC1	0.848951	0.000947932		1127	STC1	0.619614	0.0420304
2362	TARS	-0.696992	0.0171441		1212	MRGPRF	-0.642489	0.0330219		421	BUD13	0.848917	0.000948829		982	RPL39L	0.619568	0.0420503
43	AGGF1	-0.696946	0.0171545		1573	RNF150	-0.64249	0.0330216		2781	NRXN3	0.848876	0.000949946		773	NLRP11	0.619393	0.0421251
2594	UQCRC1	-0.696432	0.0172715		2061	ZC3H10	-0.642503	0.0330168		2061	LAYN	0.848659	0.000955787		464	HSD17B11	0.61939	0.0421263
2729	ZNF646	-0.696422	0.0172738		1100	MAFF	-0.642569	0.032993		207	ARF4	0.84865	0.00095602		254	CXorf57	0.619371	0.0421345
1933	RAB6A	-0.696374	0.0172847		1295	NRARP	-0.642586	0.0329869		1244	FAM118B	0.848609	0.000957134		1201	TPT1	0.618486	0.0425143
2127	2019-09-03	-0.696372	0.0172852		244	CARD6	-0.642593	0.0329845		310	ATP2B4	0.848437	0.000961772		975	RPL29	0.618387	0.042557
2590	UPK1A-AS1	-0.696205	0.0173233		1823	STON1-GTF2A1L	-0.6428	0.0329098		234	ARHGEF40	0.848318	0.000965007		3	ABCA17P	0.618135	0.0426658
2448	TMEM167B	-0.696112	0.0173446		1591	RPL23AP82	-0.642942	0.0328586		3883	SPTSSA	0.848291	0.000965744		854	PGLYRP3	0.618131	0.0426674
2040	RPN1	-0.696095	0.0173486		453	DNMBP	-0.642986	0.0328427		1288	FAM212A	0.84829	0.000965754		956	RNF122	0.618075	0.0426918
1276	LOC100506930	-0.69591	0.0173909		36	AFAP1L1	-0.643077	0.03281		2977	PGM2	0.848287	0.000965861		779	NPM1	0.618025	0.0427134
164	AVEN	-0.695764	0.0174245		202	C3orf70	-0.643213	0.032761		4561	ZFHX3	0.848271	0.000966292		874	PLA2G5	0.617617	0.04289
1603	NLRP12	-0.695723	0.0174338		1556	RFTN1	-0.643242	0.0327506		3149	PRKCE	0.848138	0.000969916		810	OTUD7B	0.61756	0.0429147
2695	ZNF185	-0.695685	0.0174426		443	DLC1	-0.64339	0.0326976		3239	PTX4	0.848117	0.000970481		1020	S100A6	0.617554	0.0429171
2366	TBC1D10A	-0.695594	0.0174636		2072	ZFHX3	-0.643544	0.0326425		1041	DNAJC18	0.848107	0.000970738		355	FAM71E1	0.617378	0.0429936
2682	ZFP64	-0.695385	0.0175115		363	CPXM1	-0.643547	0.0326414		4699	ZNF704	0.84805	0.000972315		327	EPGN	0.617376	0.0429946
708	EIF4H	-0.695319	0.0175267		1231	MYO10	-0.643571	0.0326329		1998	KITLG	0.848039	0.000972615		900	PPP1R3C	0.617121	0.0431051
134	ASB9P1	-0.695277	0.0175365		1375	PDHB	-0.643581	0.0326293		1933	KCNN3	0.847835	0.000978181		275	DIO3OS	0.617006	0.043155
2571	UBFD1	-0.695185	0.0175577		641	FNDC4	-0.643687	0.0325911		4516	YWHAB	0.847834	0.000978235		126	C3orf80	0.616814	0.0432389
2053	RPS3	-0.695032	0.017593		110	ATXN3	-0.643696	0.032588		2154	LOC100506433	0.847755	0.000980399		1207	TRPM1	0.616757	0.0432635
1296	LOC283710	-0.694844	0.0176365		720	GPR125	-0.643767	0.0325626		76	ADH1C	0.84746	0.000988533		315	EIF2AK4	0.616536	0.04336
207	BOLA3-AS1	-0.694772	0.0176532		1066	LRCH2	-0.643777	0.0325589		3586	SERINC3	0.847381	0.000990722		576	LINC00482	0.61627	0.0434763
2048	RPS24	-0.694521	0.0177115		463	DPYSL3	-0.643854	0.0325314		1400	FLJ11235	0.8473	0.000992965		1176	TMED9	0.6161	0.0435507
1122	JTB	-0.694508	0.0177146		1342	PARM1	-0.644109	0.0324402		3124	PPP3CA	0.84727	0.000993797		963	RPL10A	0.616098	0.0435517
341	CBWD2	-0.694502	0.017716		1172	MIR100HG	-0.644321	0.0323649		3769	SMOC1	0.847186	0.000996114		612	LOC100652739	0.616074	0.0435622
1092	INTS5	-0.694465	0.0177245		208	C6orf132	-0.644339	0.0323585		3451	RPL13P5	0.847157	0.000996931		632	LOC400236	0.616023	0.0435846
263	C1orf56	-0.694305	0.0177617		33	ADORA2B	-0.644394	0.0323388		2188	LOC338758	0.847113	0.000998156		218	CLPTM1	0.615574	0.0437813
1953	RBM3	-0.694219	0.0177817		1640	SEC14L1P1	-0.644453	0.0323179		4397	USP19	0.846861	0.0010052		529	KIAA0125	0.615236	0.0439302
2574	UBL4A	-0.694182	0.0177905		406	CYP2U1	-0.644477	0.0323094		4058	TCFL5	0.84682	0.00100635		205	CHST9	0.615216	0.0439391
2456	TMEM237	-0.694141	0.0178		1848	TAF13	-0.644548	0.0322841		2113	LMO4	0.846743	0.0010085		304	ECSIT	0.615058	0.0440089
955	GPR146	-0.69408	0.0178141		149	BRK1	-0.644562	0.032279		1246	FAM122A	0.846583	0.00101301		685	METTL7A	0.614703	0.0441656
930	GNAI3	-0.694029	0.0178261		490	EFHA2	-0.644601	0.0322651		988	DDX3X	0.846472	0.00101615		1232	VDAC1	0.614638	0.0441941
1739	PDPN	-0.694022	0.0178278		585	FBLN2	-0.644656	0.0322455		3020	PIP5K1B	0.846385	0.0010186		487	IL22RA1	0.614578	0.0442206
1109	ITGB5	-0.693932	0.0178488		725	GPR176	-0.64473	0.0322193		1331	FAT3	0.846272	0.00102179		829	PCBP1	0.614452	0.0442765
2211	SLC7A1	-0.693869	0.0178636		472	DYM	-0.644767	0.0322063		94	AGAP1	0.846269	0.00102187		924	PTPRN	0.614421	0.0442905
2486	TMSB15B	-0.693589	0.017929		79	ARHGAP18	-0.644914	0.0321539		726	CFL2	0.846217	0.00102335		80	ATP8B3	0.614266	0.044359
1323	LOC645166	-0.693517	0.017946		122	BBS9	-0.645043	0.0321082		2730	NMB	0.846032	0.00102864		663	LYPD1	0.614238	0.0443716
1974	RFXANK	-0.693228	0.0180138		2043	WWC2	-0.645076	0.0320967		1612	GPR17	0.846011	0.00102922		581	LMTK3	0.614229	0.0443756
1887	PSMD9	-0.69281	0.0181123		1311	OAT	-0.645109	0.0320851		2245	LPHN3	0.845841	0.00103409		458	HOXA4	0.614201	0.0443878
1950	RBFA	-0.692689	0.0181408		643	FOLH1	-0.64514	0.0320739		1952	KDR	0.845649	0.00103959		765	NFU1	0.614176	0.0443989
406	CDIPT	-0.692611	0.0181592		1718	SLC6A1-AS1	-0.645155	0.0320686		2115	LNX1	0.845593	0.00104119		1037	SEC11A	0.614062	0.0444497
1708	PCBP2	-0.692437	0.0182005		561	FAM163A	-0.645289	0.0320213		3353	RECK	0.845579	0.00104158		909	PROCR	0.614023	0.0444669
1814	PODNL1	-0.692434	0.0182011		1493	PTPRE	-0.645296	0.032019		3937	STK40	0.845578	0.00104163		1111	SPINK13	0.614023	0.0444671
2547	TTC9C	-0.692249	0.018245		967	LINC00272	-0.64544	0.0319681		152	ANKS1A	0.845473	0.00104465		836	PCSK1	0.613908	0.0445181
1834	PPM1L	-0.692247	0.0182455		2101	ZNF397	-0.645686	0.0318812		2336	MAMLD1	0.845406	0.00104658		1160	TGFA	0.613794	0.0445686
2108	SCP2	-0.6921	0.0182805		1098	LYSMD1	-0.645711	0.0318723		1848	IP6K1	0.845398	0.0010468		1115	SPINT2	0.613768	0.0445803
742	ERCC1	-0.692023	0.0182987		411	CYYR1	-0.645747	0.0318596		1701	HERC1	0.845355	0.00104805		885	PLOD2	0.613648	0.0446337
842	FLJ22184	-0.691978	0.0183094		108	ATP8B2	-0.645803	0.0318399		2925	PCP4	0.845334	0.00104866		53	ANKRD37	0.613405	0.0447419
725	ENO1	-0.691652	0.0183872		904	KIAA1737	-0.645856	0.0318214		3609	SGK223	0.845295	0.00104979		757	NCSTN	0.613155	0.0448538
206	BOLA1	-0.691642	0.0183895		1009	LOC100652999	-0.646028	0.0317607		1549	GLT25D1	0.845246	0.00105122		1174	TMED10P1	0.613144	0.0448586
479	CNBP	-0.691511	0.0184207		1463	PRMT5	-0.646082	0.0317417		4518	YWHAQ	0.845239	0.00105142		994	RPS19	0.613058	0.0448972
751	ETFA	-0.691484	0.0184273		130	BECN1	-0.646118	0.0317291		3941	STON1-GTF2A1L	0.845104	0.00105533		866	PIWIL2	0.613019	0.0449144
855	FOLR2	-0.691347	0.01846		1668	SGK223	-0.646138	0.0317223		4302	TSPY26P	0.845076	0.00105615		184	CDX2	0.612991	0.0449269
857	FOPNL	-0.691317	0.0184672		1605	RSF1	-0.646233	0.0316889		4115	TLE1	0.844941	0.00106007		111	C17orf78	0.612938	0.0449508
2267	SPG20	-0.69118	0.0184999		1612	S100A7	-0.646287	0.0316697		4109	TINF2	0.844832	0.00106325		933	RAB33A	0.612866	0.0449829
1735	PDILT	-0.691091	0.0185214		952	LEO1	-0.646374	0.0316393		4100	TIE1	0.844596	0.00107017		1270	ZNF589	0.612767	0.0450274
2009	RPL15	-0.691036	0.0185345		421	DDIT4	-0.646397	0.0316313		3753	SMARCA1	0.844318	0.00107835		1246	WRB	0.612749	0.0450355
1551	MYZAP	-0.690989	0.0185459		1852	TANC1	-0.64643	0.0316196		282	ASNSD1	0.844259	0.00108008		1243	WDR69	0.612691	0.0450613
1334	LOC728819	-0.690855	0.018578		1796	SRFBP1	-0.646507	0.0315926		2192	LOC341056	0.844191	0.00108211		463	HRASLS	0.612599	0.0451027
1939	RAD17	-0.690817	0.0185873		344	COL1A1	-0.646749	0.0315079		3591	SESTD1	0.844117	0.00108429		862	PIK3CB	0.612577	0.0451126
2606	VCAN	-0.690573	0.018646		1730	SMARCB1	-0.646843	0.0314753		962	DCBLD1	0.844093	0.00108502		828	PATZ1	0.612539	0.0451297
495	COMT	-0.69054	0.0186538		782	HIGD2B	-0.646856	0.0314708		1835	INE1	0.844048	0.00108634		582	LOC100128993	0.612303	0.0452358
363	CCDC86	-0.690409	0.0186854		1831	SUMO1P3	-0.646967	0.031432		3480	RUNX1T1	0.844028	0.00108694		1027	SBSPON	0.612244	0.0452623
1626	NSDHL	-0.690222	0.0187306		1722	SLC9A1	-0.646976	0.0314286		3421	RNF180	0.843723	0.00109604		1252	ZCCHC9	0.612205	0.0452799
295	C5orf46	-0.690065	0.0187687		657	FUBP3	-0.64699	0.0314239		1001	DESI2	0.843685	0.00109716		809	OST4	0.612114	0.0453208
2703	ZNF286B	-0.690064	0.0187689		1753	SNORD1C	-0.647022	0.0314126		4224	TOPORS	0.843473	0.00110354		1258	ZMYND12	0.611736	0.0454911
1707	PCBP1	-0.69001	0.0187819		1820	STC1	-0.647058	0.0314		3841	SOX30	0.843404	0.00110559		449	HMGCL	0.611672	0.0455199
1782	PKD2	-0.689919	0.0188041		1473	PRRT4	-0.647178	0.0313582		3233	PTPRG	0.8433	0.00110874		1104	SOX2	0.611647	0.0455313
1729	PDE10A	-0.689824	0.018827		233	CALCRL	-0.647305	0.031314		909	CX3CL1	0.843239	0.00111058		305	EDARADD	0.61154	0.0455794
382	CD19	-0.68979	0.0188352		173	C15orf62	-0.647343	0.0313009		497	C1orf212	0.84317	0.00111266		191	CERS2	0.611515	0.0455911
984	HAUS2	-0.689772	0.0188397		941	LAMB3	-0.647354	0.0312972		4175	TMEM30B	0.843161	0.00111292		1184	TMEM18	0.611382	0.0456512
2675	ZCCHC17	-0.68974	0.0188475		762	HBEGF	-0.647366	0.0312927		4044	TBXA2R	0.842962	0.00111896		907	PRKX	0.611324	0.0456774
356	CCDC47	-0.689733	0.0188491		114	B3GALT5	-0.647466	0.031258		565	CACNA2D1	0.842929	0.00111997		177	CD82	0.611089	0.0457837
1310	LOC388499	-0.689713	0.018854		1881	TGFB3	-0.64751	0.0312429		224	ARHGAP5	0.842912	0.00112049		479	IGSF10	0.611004	0.0458224
1333	LOC728739	-0.689613	0.0188784		867	ITGB5	-0.647523	0.0312382		3742	SLIT2	0.842766	0.00112491		616	LOC154761	0.610966	0.0458395
162	ATP8B3	-0.689531	0.0188983		1695	SLC1A4	-0.647745	0.0311613		1477	GABARAPL3	0.842662	0.0011281		470	HUNK	0.610919	0.0458607
1899	PTPN11	-0.689466	0.0189142		417	DBH	-0.64777	0.0311524		677	CDC42EP5	0.842609	0.00112972		1088	SNHG12	0.610738	0.0459432
1134	KCNIP2	-0.689347	0.018943		690	GJA1	-0.64787	0.031118		3206	PTCHD2	0.84256	0.00113123		468	HSPB2	0.610704	0.0459586
1219	LGALS12	-0.689124	0.0189975		1299	NRXN3	-0.647875	0.0311163		2720	NKAPL	0.842312	0.00113883		532	KIAA1199	0.61065	0.0459829
665	EBPL	-0.689124	0.0189976		1602	RRAGC	-0.647967	0.0310843		329	AVPR2	0.842303	0.0011391		137	C6orf52	0.610467	0.0460663
893	GANAB	-0.688997	0.0190287		2113	ZNF526	-0.648008	0.0310701		1468	FZD4	0.842087	0.00114577		299	DTD1	0.610445	0.0460762
873	FUCA1	-0.688932	0.0190446		580	FAR2	-0.648054	0.0310541		1185	EOGT	0.842084	0.00114585		280	DLEU7-AS1	0.610345	0.0461219
72	ANKRD33B	-0.688926	0.019046		824	ICAM2	-0.648074	0.0310474		1490	GALNTL2	0.842045	0.00114706		1170	TLR10	0.609935	0.0463091
324	CANX	-0.688722	0.0190959		533	ETV4	-0.648092	0.0310411		4721	ZNF792	0.841792	0.00115491		121	C22orf32	0.609916	0.0463174
59	ALG1	-0.688213	0.0192209		1413	PJA1	-0.648568	0.0308765		3399	RMND5A	0.84176	0.0011559		1114	SPINT1	0.609891	0.0463292
1635	NUCB1	-0.688185	0.0192279		1665	SGCD	-0.648602	0.030865		1937	KCTD10	0.841693	0.00115798		650	LOXL1-AS1	0.609745	0.0463956
2295	SRXN1	-0.688137	0.0192398		1849	TAF1L	-0.648649	0.0308489		368	BCL2L2	0.841664	0.00115891		1194	TMSB15B	0.609548	0.046486
1897	PTP4A2	-0.688107	0.0192471		1081	LRRC55	-0.648661	0.0308447		138	ANGPTL2	0.841603	0.0011608		37	AKR7A2	0.609537	0.0464909
1991	RNF130	-0.688096	0.0192499		792	HNRNPA1	-0.648665	0.0308431		2488	MIR3117	0.841598	0.00116095		394	GALNT5	0.609367	0.046569
2035	RPL8	-0.688035	0.019265		378	CSGALNACT1	-0.648687	0.0308357		3826	SOCS5	0.84156	0.00116214		835	PCDHGB6	0.609279	0.0466094
710	ELAVL1	-0.687997	0.0192743		37	AFAP1L2	-0.648709	0.0308281		2306	LYPD6	0.841482	0.00116458		610	LOC100507404	0.609251	0.0466223
2564	UBE2I	-0.687946	0.0192869		1352	PBX1	-0.648745	0.0308157		2392	MBIP	0.841314	0.00116984		769	NKD2	0.6092	0.0466455
925	GLS	-0.687896	0.0192991		714	GPC3	-0.648851	0.0307793		1085	DUSP6	0.84116	0.00117469		302	EBAG9	0.609031	0.0467231
1546	MYO5A	-0.687698	0.019348		610	FICD	-0.648875	0.0307712		3574	SEPP1	0.840968	0.00118074		445	HIST1H3H	0.60902	0.0467285
661	DYNLL1	-0.687695	0.019349		601	FDFT1	-0.648912	0.0307582		3246	PXDN	0.840902	0.00118284		892	PODXL2	0.608806	0.0468268
65	ANAPC10	-0.687627	0.0193657		845	IL33	-0.648967	0.0307395		1887	JAK1	0.840778	0.00118678		346	FAM114A1	0.608805	0.0468274
222	BZW2	-0.687569	0.01938		1376	PDIA6	-0.649012	0.030724		496	C1orf21	0.84076	0.00118734		636	LOC439990	0.608462	0.0469852
726	ENO2	-0.687538	0.0193878		336	CNN3	-0.649129	0.0306839		513	C22orf29	0.840751	0.00118764		496	IQCD	0.608413	0.0470078
1590	NFKBIL1	-0.687501	0.019397		1157	MEX3D	-0.649167	0.0306708		703	CECR7	0.840669	0.00119023		761	NDUFA4L2	0.608352	0.047036
2400	THAP11	-0.687431	0.0194144		2154	ZSCAN12	-0.649228	0.0306499		2302	LXN	0.840546	0.00119413		881	PLIN2	0.608131	0.047138
1611	NOB1	-0.687351	0.0194341		262	CCDC71	-0.649232	0.0306485		95	AGBL1	0.840467	0.00119667		367	FGG	0.607873	0.0472578
502	COX10	-0.687305	0.0194457		745	GTF2F2	-0.649282	0.0306313		1226	EXT2	0.840386	0.00119926		484	IL1B	0.607798	0.0472923
1195	KRT32	-0.686765	0.01958		1808	ST3GAL2	-0.649386	0.0305957		1175	EMP1	0.840271	0.00120295		986	RPL9	0.607798	0.0472926
270	C20orf43	-0.686757	0.0195821		537	EVI5	-0.649401	0.0305907		577	CALN1	0.840235	0.00120408		893	POLR2F	0.607782	0.0473001
985	HAUS4	-0.686613	0.0196181		1178	MIR3661	-0.64944	0.0305771		1673	HAT1	0.840117	0.00120789		44	ALDOC	0.607583	0.047392
2699	ZNF25	-0.686499	0.0196464		970	LINC00619	-0.649458	0.0305712		124	ALX3	0.840041	0.00121033		1017	RXFP4	0.607478	0.0474409
2629	WBSCR17	-0.686474	0.0196528		1202	MOSPD1	-0.649465	0.0305686		1565	GNAI2	0.839945	0.00121341		168	CD19	0.607443	0.0474571
1487	MPG	-0.686377	0.019677		431	DGKI	-0.649547	0.0305405		850	CPXM2	0.83991	0.00121454		1273	ZNF780A	0.607291	0.0475278
519	CREBL2	-0.686325	0.0196901		950	LDOC1L	-0.649555	0.030538		4099	THY1	0.839899	0.00121492		151	CCDC110	0.607239	0.047552
720	EMC7	-0.686271	0.0197037		1614	S1PR3	-0.649821	0.0304468		2587	MSRB3	0.839892	0.00121512		14	ADAMTS12	0.60716	0.0475889
761	FADS1	-0.686121	0.0197413		1806	ST13P4	-0.649871	0.0304298		1466	FYTTD1	0.839882	0.00121546		1215	TYRO3	0.607126	0.0476049
2052	RPS28	-0.686098	0.019747		1276	NME7	-0.649969	0.0303966		2754	NPFFR2	0.839859	0.00121621		1006	RPSAP58	0.607117	0.047609
1212	LDHB	-0.686089	0.0197494		1897	TMCO3	-0.649979	0.0303932		2845	P2RY1	0.8398	0.00121811		1211	TTC27	0.607039	0.0476454
1668	OSTCP1	-0.686088	0.0197496		1974	TTC4	-0.650054	0.0303675		3030	PKD1L1	0.839799	0.00121813		264	DAND5	0.606937	0.0476928
1648	OCEL1	-0.686068	0.0197546		2080	ZMIZ1	-0.650153	0.0303339		2557	MOXD1	0.839794	0.00121829		1033	SCN3B	0.606767	0.0477719
2560	TXNRD1	-0.685981	0.0197766		281	CDC42EP1	-0.650254	0.0302994		3071	PMEPA1	0.83975	0.00121974		1275	ZSWIM1	0.606691	0.0478076
413	CDV3	-0.685874	0.0198033		852	IRAK2	-0.650277	0.0302918		3443	RP1L1	0.839536	0.00122667		957	RNF130	0.606602	0.0478492
465	CLGN	-0.685855	0.0198081		1811	ST3GAL6	-0.650498	0.0302165		681	CDH11	0.839483	0.0012284		36	AKR1C3	0.606355	0.0479644
619	DLEU1	-0.685758	0.0198325		1633	SCRG1	-0.650681	0.0301546		2353	MAP3K3	0.839242	0.00123627		430	GRIN2A	0.606225	0.0480254
1854	PRKAG2	-0.685747	0.0198354		101	ATL1	-0.650687	0.0301526		1180	ENOX1	0.83919	0.00123798		386	FUT7	0.606192	0.0480411
2173	SLC16A14	-0.685721	0.019842		180	C17orf51	-0.650746	0.0301325		2123	LOC100130298	0.839139	0.00123964		303	ECHDC3	0.606066	0.0481001
374	CCT5	-0.685699	0.0198474		103	ATP11A	-0.650752	0.0301304		715	CERK	0.839084	0.00124143		534	KIF5A	0.605944	0.0481573
1696	PARK7	-0.685651	0.0198595		747	GTF2I	-0.650798	0.030115		3126	PPP3R1	0.839036	0.00124303		122	C2CD4A	0.605736	0.048255
957	GPR160	-0.685332	0.01994		1161	MFGE8	-0.650801	0.0301137		2125	LOC100130417	0.838953	0.00124576		446	HIST1H4B	0.605616	0.0483114
1956	RBM48	-0.68533	0.0199407		1570	RNF144A	-0.650837	0.0301017		2936	PDE3A	0.838872	0.00124841		980	RPL36	0.60561	0.0483143
1647	OBFC1	-0.68528	0.0199533		1094	LUZP1	-0.650857	0.0300949		3188	PRX	0.838819	0.00125018		794	NYX	0.60554	0.048347
1438	MGC16142	-0.685232	0.0199654		1635	SCUBE3	-0.651112	0.0300088		1247	FAM124B	0.838784	0.00125134		55	ANP32A	0.605439	0.048395
753	EXOC4	-0.685149	0.0199865		908	KIF17	-0.651196	0.0299805		1069	DPYSL2	0.838738	0.00125285		392	GABRA3	0.605373	0.0484258
1777	PITPNA	-0.685072	0.0200059		1756	SNORD30	-0.651329	0.0299355		2960	PECAM1	0.838693	0.00125435		282	DNAH11	0.605223	0.0484965
1023	HPCAL4	-0.685	0.0200241		513	ENPP1	-0.651356	0.0299263		4086	TGFBRAP1	0.838684	0.00125464		150	CBY3	0.605202	0.0485065
1365	LSM6	-0.684737	0.020091		5	ABCA4	-0.651456	0.0298926		2545	MMP16	0.838573	0.00125832		1148	TBC1D22A	0.605168	0.0485223
383	CD1A	-0.684603	0.020125		1752	SNORD16	-0.651469	0.0298884		3064	PLSCR3	0.838571	0.00125836		1120	SRD5A1P1	0.605117	0.0485463
2266	SPATA5L1	-0.684591	0.0201281		729	GPR64	-0.651597	0.0298451		218	ARHGAP29	0.838511	0.00126036		518	KCNH7	0.605085	0.0485617
408	CDK4	-0.684561	0.0201358		342	COL12A1	-0.651598	0.029845		2376	2019-03-05	0.838444	0.0012626		196	CHAC1	0.605041	0.0485825
2578	UBXN6	-0.684525	0.020145		1398	PHACTR4	-0.651611	0.0298404		2248	LRCH2	0.838434	0.00126291		414	GNA15	0.605026	0.0485896
328	CAPN1	-0.68451	0.0201488		172	C15orf56	-0.651655	0.0298255		3329	RBM18	0.838411	0.00126368		201	CHPF	0.605015	0.0485947
642	DOK5	-0.684427	0.0201699		487	EFCAB11	-0.651861	0.0297564		3242	PVRL1	0.838218	0.00127012		898	PPAP2C	0.604928	0.0486357
1059	IFITM5	-0.684414	0.0201733		1689	SKP1P2	-0.651994	0.0297117		2797	NUDT4	0.838122	0.00127332		87	BACE2	0.604901	0.0486485
2731	ZNF665	-0.684323	0.0201965		527	ERCC5	-0.652055	0.0296912		4124	TM9SF2	0.838015	0.0012769		1209	TSR3	0.604852	0.0486718
503	COX5A	-0.684258	0.0202131		575	FAM83D	-0.652107	0.0296739		3400	RNASE1	0.838005	0.00127725		1045	SERPINF1	0.604815	0.048689
76	ANO6	-0.684225	0.0202215		730	GPR85	-0.65213	0.0296663		1076	DSTN	0.837944	0.0012793		365	FCRL2	0.604677	0.0487545
2247	SNRPD2P2	-0.684051	0.020266		1355	PCDH17	-0.652151	0.0296592		1251	FAM129A	0.837939	0.00127945		568	LIAS	0.604651	0.0487668
2420	TM2D1	-0.683983	0.0202833		1	A2M	-0.652151	0.0296592		3276	RAB6C	0.837825	0.00128329		1240	VWA5A	0.604441	0.0488665
1030	HSD17B10	-0.683898	0.0203051		1397	PHACTR2	-0.652466	0.0295536		1716	HIGD1B	0.837566	0.00129203		461	HPCAL4	0.604309	0.0489292
840	FLJ20021	-0.683887	0.0203078		569	FAM196A	-0.652482	0.0295486		499	C1orf226	0.837468	0.00129534		642	LOC646938	0.604216	0.0489733
2350	TACC2	-0.683839	0.0203201		2052	YIPF5	-0.652607	0.0295066		1470	FZD8	0.837361	0.00129897		9	ACP1	0.604005	0.0490736
2383	TERF1	-0.683787	0.0203336		1527	RAPH1	-0.652655	0.0294907		1796	ID3	0.837293	0.00130129		1205	TRIM55	0.603977	0.0490867
217	BTBD3	-0.683608	0.0203796		1148	MEF2C	-0.6527	0.0294755		1387	FILIP1L	0.837046	0.0013097		684	METTL12	0.603783	0.0491792
1283	LOC100859930	-0.683585	0.0203853		774	HEY1	-0.652763	0.0294546		3427	RNF38	0.837035	0.00131008		208	CLASP1	0.603735	0.0492018
1687	PAK2	-0.683582	0.0203861		360	CPEB4	-0.652813	0.0294379		1020	DLG4	0.836995	0.00131145		444	HEXIM2	0.603718	0.0492099
74	ANKRD36BP2	-0.683569	0.0203896		1956	TRIML2	-0.65287	0.0294188		3533	SCOC	0.836963	0.00131254		31	AIP	0.603707	0.0492151
2666	YWHAZ	-0.683506	0.0204057		1247	NBPF1	-0.652997	0.0293766		2358	MAP4K5	0.836621	0.00132428		440	HAUS4	0.603562	0.0492846
60	ALKBH4	-0.683454	0.0204191		1778	SOX7	-0.653	0.0293756		2148	LOC100505933	0.836599	0.00132505		1191	TMEM92	0.603424	0.0493504
1319	LOC494127	-0.683424	0.0204268		1453	PRH1-PRR4	-0.653007	0.0293733		1394	FKBP9	0.836572	0.00132597		1221	UGCG	0.603234	0.0494408
796	FAM71E2	-0.683413	0.0204295		1224	MXRA7	-0.653087	0.0293466		1170	EMC8	0.836543	0.00132698		50	ANKRD2	0.603224	0.0494458
2539	TSSK6	-0.683396	0.020434		1289	NPNT	-0.65341	0.0292395		1205	ERG	0.836367	0.00133305		1058	SIX4	0.60316	0.0494763
2349	SZRD1	-0.683361	0.020443		884	KCNJ2-AS1	-0.653463	0.029222		3327	RBM15B	0.836303	0.00133529		1172	TM4SF19-TCTEX1D2	0.603003	0.0495515
2152	SH3GLB1	-0.683318	0.0204541		321	CKAP2	-0.653478	0.0292169		470	C17orf61-PLSCR3	0.836285	0.0013359		45	ALG14	0.602858	0.0496209
863	FOXO4	-0.683281	0.0204635		1230	MYLK	-0.653657	0.0291576		2765	NR2F1	0.836177	0.00133965		331	EPRS	0.602712	0.049691
1534	MTX1	-0.683245	0.0204729		1952	TRIM32	-0.65372	0.0291369		3736	SLC9A3	0.836174	0.00133976		607	LOC100506757	0.602484	0.0498005
556	CXorf22	-0.683234	0.0204758		565	FAM180A	-0.653792	0.029113		2731	NMBR	0.836147	0.00134072		512	KBTBD12	0.602447	0.0498181
2624	WASF2	-0.683119	0.0205053		80	ARHGAP20	-0.653805	0.0291085		3580	2019-09-07	0.836055	0.00134392		493	INO80C	0.602394	0.0498437
1282	LOC100652739	-0.682944	0.0205506		1460	PRKDC	-0.653841	0.0290968		4653	ZNF542	0.835947	0.00134766		722	MRPL45	0.602265	0.0499054
1773	PIN1	-0.682907	0.02056		1396	PGR	-0.653902	0.0290767		4162	TMEM201	0.835934	0.00134812		164	CCNJL	0.602216	0.0499293
1463	MIR614	-0.682825	0.0205812		2015	VCAN	-0.653936	0.0290653		826	COPS4	0.8359	0.00134932		1255	ZFHX4-AS1	0.602121	0.049975
2525	TRNP1	-0.682818	0.0205831		1549	RDX	-0.653947	0.0290619		4400	USP46	0.835882	0.00134994		795	OBFC1	0.602095	0.0499876
404	CDHR1	-0.682811	0.0205848		1603	RRM1	-0.653979	0.0290513		2366	MAPK3	0.835808	0.00135253		593	LOC100289019	-0.60289	0.0496057
1135	KCNIP3	-0.682787	0.0205912		755	H1F0	-0.654085	0.0290163		4304	TSPYL4	0.835689	0.00135669		917	PRSS30P	-0.606216	0.0480297
2307	STAMBP	-0.682769	0.0205957		1866	TCF12	-0.654193	0.0289807		1996	KIRREL	0.835226	0.00137302		182	CDHR2	-0.606891	0.047714
938	GNG3	-0.682686	0.0206172		819	HTR2B	-0.654228	0.0289692		4603	ZNF260	0.83516	0.00137536		139	C9orf171	-0.607625	0.0473726
1373	LYRM4	-0.682621	0.0206341		1218	MSRB3	-0.654245	0.0289635		961	DCAF8L2	0.835118	0.00137685		614	LOC115110	-0.60944	0.0465355
859	FOXN3	-0.682616	0.0206353		210	C6orf162	-0.65431	0.0289419		3576	2019-09-11	0.835093	0.00137773		922	PTH1R	-0.611087	0.0457846
1664	OSBPL1A	-0.682609	0.0206373		248	CBX1	-0.654326	0.0289369		794	CNR1	0.834903	0.00138451		228	CORO7	-0.61177	0.0454758
733	EPHB3	-0.682488	0.0206686		866	ITGB3	-0.654361	0.0289251		3068	PLXNA2	0.83474	0.00139031		167	CD160	-0.612334	0.0452216
349	CCDC115	-0.682341	0.0207067		902	KIAA1328	-0.654366	0.0289235		1622	GPR85	0.834403	0.0014024		67	ASB12	-0.613743	0.0445914
951	GPN1	-0.682338	0.0207076		1522	RALBP1	-0.65439	0.0289159		2124	LOC100130331	0.834132	0.00141215		585	LOC100130275	-0.615372	0.0438705
2430	TMEM100	-0.682211	0.0207405		525	ERBB4	-0.654482	0.0288853		4095	THSD4	0.833756	0.0014258		1013	RTEL1	-0.616782	0.0432526
1311	LOC389033	-0.682205	0.020742		1558	RGMB	-0.654503	0.0288786		1660	GYPC	0.833751	0.00142599		944	REC8	-0.619016	0.0422865
648	DPY19L4	-0.682119	0.0207645		1486	PTGIS	-0.654589	0.0288503		1842	INPP5A	0.833743	0.00142629		619	LOC253039	-0.626263	0.0392554
1272	LOC100506730	-0.682115	0.0207654		227	CACHD1	-0.65462	0.0288403		915	CXorf56	0.833735	0.00142657		256	CYP2D6	-0.626974	0.0389664
2301	SSRP1	-0.682101	0.0207691		1200	MOB4	-0.654705	0.0288123		2435	MEOX1	0.83369	0.00142821		349	FAM138E	-0.629015	0.0381449
558	CXorf59	-0.682074	0.0207762		165	C14orf132	-0.654832	0.0287705		3921	STARD4-AS1	0.833682	0.00142849		457	HOXA-AS3	-0.631038	0.0373426
2662	YIPF5	-0.682013	0.0207922		869	ITGBL1	-0.655007	0.028713		2119	LOC100129027	0.833596	0.00143163		1042	SERP2	-0.633163	0.0365125
2712	ZNF428	-0.682007	0.0207935		1938	TP53I11	-0.655034	0.0287043		3737	SLC9A5	0.83358	0.00143224		503	ITGAD	-0.633525	0.0363727
1347	LRP12	-0.681948	0.0208089		1430	PMEPA1	-0.655133	0.0286721		2875	PARVA	0.833524	0.00143426		270	DDX12P	-0.634712	0.0359158
1281	LOC100507632	-0.681694	0.0208753		1824	STOX2	-0.655197	0.0286509		3128	PPP4R2	0.833389	0.00143923		744	MYL5	-0.63488	0.0358513
160	ATP6V1G3	-0.681668	0.020882		1840	SYNPO2	-0.655282	0.0286233		2190	LOC339894	0.833363	0.00144017		938	RAD9A	-0.636283	0.0353175
2269	SPINK1	-0.681607	0.0208981		681	GDNF	-0.655331	0.0286072		1700	HEPH	0.833351	0.00144061		1001	RPS26	-0.636644	0.0351808
105	AR	-0.68159	0.0209026		654	FST	-0.655537	0.02854		4591	ZNF174	0.833331	0.00144134		698	MIR4691	-0.641363	0.0334304
2199	SLC35F3	-0.681564	0.0209091		1829	SULF1	-0.655891	0.0284247		507	C20orf202	0.833182	0.00144684		99	BRS3	-0.646236	0.0316876
956	GPR150	-0.681557	0.0209112		317	CHST7	-0.655909	0.0284188		42	ACTR10	0.833117	0.00144921		23	AGAP8	-0.647434	0.0312691
481	CNFN	-0.681543	0.0209148		677	GDF11	-0.655909	0.0284188		4061	TDRD1	0.832945	0.00145557		232	CPLX3	-0.649897	0.0304211
1083	IL27RA	-0.681403	0.0209513		1207	MPZ	-0.656213	0.02832		4156	TMEM185A	0.832929	0.00145616		1096	SNORD38A	-0.652484	0.0295479
613	DIO3	-0.681302	0.0209778		2096	ZNF329	-0.656284	0.0282972		3034	PKIG	0.832865	0.00145854		507	JAKMIP3	-0.652598	0.0295099
462	CLDN23	-0.681044	0.0210455		473	DYNC1I2	-0.656362	0.0282718		3762	SMC1A	0.83285	0.00145908		1248	XAF1	-0.653209	0.0293061
1532	MTM1	-0.680898	0.021084		916	KLF10	-0.656395	0.0282613		4147	TMEM133	0.832811	0.00146053		699	MIR4722	-0.653506	0.0292078
639	DNTTIP2	-0.680897	0.0210842		2011	USP46	-0.656396	0.0282608		3534	SCRG1	0.832811	0.00146054		1216	UBA7	-0.666705	0.0250595
1480	MOAP1	-0.680844	0.0210983		458	DPH3	-0.656401	0.0282593		3488	RYBP	0.832685	0.00146521		678	MC1R	-0.678112	0.0218263
1881	PSMB2	-0.680777	0.0211159		689	GINM1	-0.656518	0.0282213		3109	PPP1R12A	0.832608	0.00146807		1065	SLC25A35	-0.68195	0.0208084
1371	LYPD1	-0.680703	0.0211353		187	C1orf135	-0.656595	0.0281966		3947	STT3B	0.832575	0.0014693		244	CTRL	-0.68345	0.02042
1875	PRSS36	-0.68065	0.0211494		1738	SNAPC3	-0.656617	0.0281894		2712	NICN1	0.832469	0.00147328		704	MIR604	-0.683952	0.0202913
1421	MESDC2	-0.680514	0.0211853		297	CDYL	-0.656791	0.028133		73	ADD3	0.832434	0.00147458		958	RNF148	-0.685187	0.0199767
1746	PF4V1	-0.68046	0.0211994		1456	PRKAB2	-0.656945	0.0280835		3606	SGCE	0.8324	0.00147583		1153	TDH	-0.68742	0.019417
2700	ZNF252P	-0.680381	0.0212203		1923	TMLHE	-0.656979	0.0280727		3260	RAB18	0.832354	0.00147754		919	PSMD6-AS2	-0.688996	0.0190288
1234	LINC00617	-0.680359	0.0212262		1176	MIR219-1	-0.657065	0.0280448		4050	TCEAL8	0.831849	0.00149655		124	C3orf20	-0.689132	0.0189956
2216	SMAD2	-0.680298	0.0212424		415	DAG1	-0.657132	0.0280233		4246	TPTEP1	0.831743	0.00150054		1095	SNORD34	-0.691263	0.0184802
294	C5orf45	-0.680278	0.0212476		350	COL4A2	-0.657173	0.02801		2285	LRRTM2	0.831741	0.00150062		1092	SNORA45	-0.694602	0.0176928
365	CCDC90B	-0.680166	0.0212772		1951	TRIM2	-0.657301	0.0279688		3878	SPTAN1	0.831708	0.00150186		277	DKFZP564C196	-0.708428	0.0146862
1670	OXCT2	-0.680147	0.0212823		1942	TPM4	-0.657425	0.0279289		4645	ZNF503	0.831682	0.00150286		604	LOC100506472	-0.7111	0.0141507
729	ENPP5	-0.680119	0.0212897		1528	RARB	-0.657553	0.0278879		941	DAAM2	0.831491	0.00151012		276	DISP2	-0.71892	0.0126643
2326	SUGT1P1	-0.680098	0.0212953		1691	SLC14A1	-0.657686	0.0278454		4669	ZNF597	0.83127	0.00151852		514	KCNAB3	-0.729388	0.0108556
869	FSTL3	-0.680061	0.0213051		633	FLRT2	-0.657689	0.0278443		2278	LRRC8A	0.831129	0.0015239		22	AGAP7	-0.733405	0.010214
1934	RAB7A	-0.679891	0.0213502		1545	RCOR1	-0.657703	0.0278399		3344	RCAN2	0.831031	0.00152767		772	NLRC5	-0.734305	0.0100743
187	BCL10	-0.679723	0.0213949		131	BEND3	-0.657755	0.0278233		4647	ZNF510	0.830986	0.0015294		758	NDOR1	-0.742084	0.00892271
53	AKAP1	-0.679704	0.0213999		801	HRH1	-0.657993	0.0277469		2671	NCKAP1	0.830983	0.00152952		631	LOC388692	-0.745319	0.00847319
1969	RETN	-0.679696	0.0214019		1017	LOC148824	-0.658015	0.0277401		2547	MMP28	0.830647	0.00154245		83	AZU1	-0.749297	0.00794341
464	CLEC5A	-0.679624	0.021421		850	IPP	-0.658154	0.0276956		4738	ZNRF1	0.830586	0.00154479		894	POLR2J3	-0.753671	0.00738931
1353	LRRC40	-0.67959	0.0214303		77	ARF4	-0.658319	0.027643		1243	FAM116A	0.830534	0.0015468		570	LINC00092	-0.828936	0.00160962
1312	LOC399829	-0.679458	0.0214653		1266	NID2	-0.658388	0.0276211		4105	TIMP2	0.830418	0.00155132
2438	TMEM130	-0.679452	0.0214668		759	HAS2	-0.65843	0.0276075		2193	LOC344595	0.83036	0.00155355
1205	LAMTOR3	-0.679377	0.0214868		1238	NAA30	-0.658456	0.0275992		3290	RALA	0.830285	0.00155648
640	DOCK7	-0.679344	0.0214958		357	COPS4	-0.658493	0.0275874		1448	FRZB	0.830237	0.00155835
1345	LRIT2	-0.679334	0.0214985		278	CD9	-0.658618	0.0275477		1797	ID4	0.830063	0.00156513
507	COX7C	-0.679273	0.0215145		596	FBXO34	-0.658652	0.0275369		2025	KLHL5	0.829902	0.00157142
1166	KIAA1279	-0.679173	0.0215413		1330	PACRGL	-0.658711	0.0275183		1122	EFNB1	0.829836	0.00157401
26	ACTL6A	-0.679094	0.0215624		71	APCDD1L	-0.658746	0.0275071		2667	NCALD	0.829835	0.00157406
1243	LNX2	-0.679087	0.0215643		219	C9orf170	-0.658955	0.0274407		4441	VWA1	0.829702	0.00157926
98	APOB	-0.678895	0.0216158		855	IRF6	-0.65899	0.0274296		4643	ZNF501	0.829479	0.00158806
513	CPNE3	-0.678863	0.0216242		1496	PTRF	-0.659104	0.0273936		3351	RDH14	0.829085	0.00160368
1838	PPP1R3C	-0.678432	0.0217401		849	INHBB	-0.659188	0.0273669		3380	RHBDL2	0.829044	0.0016053
2716	ZNF526	-0.678429	0.0217409		222	C9orf47	-0.659342	0.0273181		2611	MYADM	0.828893	0.00161134
2194	SLC35C1	-0.678327	0.0217683		651	FRMD8P1	-0.659397	0.027301		2992	PHLPP1	0.828854	0.00161289
2041	RPN2	-0.678321	0.0217699		179	C17orf47	-0.659444	0.0272861		4651	ZNF521	0.828841	0.00161342
1138	KCNK1	-0.678229	0.0217948		1606	RSPRY1	-0.659452	0.0272834		4584	ZMYND11	0.8288	0.00161502
1643	NXN	-0.678085	0.0218335		314	CHN1	-0.659537	0.0272565		4409	UTP14C	0.828786	0.00161561
314	CA8	-0.678028	0.0218489		2112	ZNF521	-0.65959	0.0272399		1821	IGSF5	0.828742	0.00161734
1406	MCFD2	-0.67801	0.0218538		2099	ZNF366	-0.659608	0.0272341		3336	RBMS1	0.828641	0.00162139
2509	TRAK2	-0.677903	0.0218827		1250	NCL	-0.659757	0.0271872		4618	ZNF329	0.828461	0.00162864
2381	TEAD1	-0.677673	0.0219447		1016	LOC148189	-0.65979	0.0271768		2094	LINC00310	0.828273	0.0016362
2023	RPL30	-0.677647	0.0219518		889	KCNQ1	-0.659902	0.0271416		1336	FBLN5	0.828236	0.0016377
850	FLYWCH2	-0.67764	0.0219536		704	GNG12	-0.659933	0.0271319		2656	NAPG	0.828222	0.00163826
2626	WBP1L	-0.677542	0.0219804		2070	ZFAND3	-0.659989	0.0271141		1343	FBXO10	0.828216	0.00163851
1940	RALBP1	-0.67754	0.0219808		1834	SWI5	-0.660019	0.0271047		4154	TMEM184B	0.828038	0.00164574
2433	TMEM107	-0.677407	0.0220168		1378	PDLIM3	-0.660112	0.0270754		4222	TOP2B	0.827804	0.00165523
154	ATP5G3	-0.677296	0.0220472		1615	SAE1	-0.660114	0.0270748		4688	ZNF664	0.827757	0.00165716
1255	LOC100131289	-0.677229	0.0220654		1594	RPL41	-0.660115	0.0270745		2569	MRGPRF	0.827744	0.00165768
2396	TGFB1	-0.677155	0.0220854		401	CYB5R2	-0.660231	0.0270383		4700	ZNF709	0.827659	0.00166114
1716	PCDHB9	-0.677024	0.0221211		724	GPR161	-0.660291	0.0270192		3359	REST	0.827622	0.00166266
1086	IMPDH1	-0.676955	0.0221399		833	IFT81	-0.660327	0.0270079		40	ACTG1P4	0.827621	0.00166269
1634	NTNG1	-0.676833	0.022173		1869	TCP11L2	-0.660343	0.0270029		2449	MEX3D	0.827591	0.00166391
568	CYP2U1	-0.676796	0.022183		997	LOC100505633	-0.660406	0.0269832		4273	TRIM67	0.82716	0.00168161
1085	IL34	-0.676792	0.0221842		667	GALNT10	-0.660465	0.0269647		3908	ST3GAL2	0.827141	0.00168241
262	C1orf43	-0.676685	0.0222135		798	HOXD10	-0.660547	0.026939		1643	GSTM5	0.827033	0.00168686
636	DNASE1L1	-0.676656	0.0222214		496	EIF1B	-0.660698	0.0268918		2257	LRP4	0.827005	0.00168803
526	CRTC3	-0.676352	0.0223045		13	ACTG1	-0.660875	0.0268366		2985	PHF10	0.826605	0.0017046
521	CRELD1	-0.67629	0.0223214		550	FAM122A	-0.660886	0.0268331		2295	LTBP2	0.826395	0.00171336
1044	HTRA1	-0.676282	0.0223236		1795	SREBF2	-0.66089	0.026832		4008	TAF9B	0.826347	0.00171536
1804	PLOD3	-0.676224	0.0223395		1240	NAF1	-0.660949	0.0268136		3393	RIMS4	0.826271	0.00171856
2188	SLC29A1	-0.675789	0.0224592		911	KIF4B	-0.661047	0.026783		1447	FRY	0.826127	0.00172459
1523	MT1H	-0.675768	0.022465		609	FHL3	-0.66108	0.0267727		2345	MAP1B	0.82599	0.00173036
267	C20orf111	-0.675739	0.0224729		515	ENTPD3-AS1	-0.661139	0.0267541		1809	IFT52	0.825933	0.00173273
1765	PI15	-0.675709	0.0224812		718	GPN2	-0.661193	0.0267373		3210	PTGER2	0.825723	0.0017416
1203	LAMTOR1	-0.675641	0.0224998		1785	SPATA25	-0.661329	0.0266951		2878	PAX1	0.825467	0.00175245
998	HHEX	-0.675638	0.0225006		1966	TSPAN15	-0.661329	0.026695		1371	FGF1	0.82546	0.00175276
2617	VPS35	-0.675544	0.0225267		1118	MAP4	-0.661332	0.026694		4045	TCEAL1	0.8254	0.00175532
2480	TMEM87A	-0.675534	0.0225295		259	CCDC3	-0.661356	0.0266866		3634	SHISA4	0.825311	0.00175912
1742	PEPD	-0.675492	0.022541		719	GPR1	-0.661437	0.0266614		4000	TACC1	0.824896	0.00177686
624	DNAJA3	-0.675415	0.0225622		1872	TEK	-0.661563	0.0266224		1364	FEZ1	0.82483	0.00177969
2648	WSB2	-0.675406	0.0225646		898	KIAA1143	-0.661563	0.0266223		3659	SLC12A5	0.824776	0.00178202
990	HDGFRP2	-0.675399	0.0225665		1787	SPIN4	-0.661673	0.0265882		1121	EFHD1	0.824695	0.00178552
1711	PCDHB10	-0.675367	0.0225756		1027	LOC284276	-0.661764	0.0265599		4403	USP53	0.824562	0.00179126
2387	TEX261	-0.675322	0.022588		1406	PIGF	-0.661808	0.0265465		1611	GPR161	0.824406	0.00179802
2598	UTP18	-0.675238	0.0226111		2037	WISP1	-0.661919	0.0265119		3046	PLCG2	0.824394	0.00179853
334	CAT	-0.675223	0.0226152		1526	RAPGEF5	-0.662011	0.0264835		2606	MUL1	0.824336	0.00180105
1797	PLEKHG4	-0.675208	0.0226194		337	CNRIP1	-0.662124	0.0264487		3671	SLC20A2	0.824178	0.00180791
409	CDK5R2	-0.675092	0.0226516		961	LIMS1	-0.662181	0.0264308		2087	LIMS1	0.824173	0.00180811
2260	SOWAHB	-0.675058	0.0226609		1170	MID1IP1	-0.66229	0.0263974		1748	HOXD8	0.824155	0.00180891
896	GATC	-0.674987	0.0226806		1774	SOX17	-0.662378	0.0263703		3381	RHBDL3	0.824121	0.00181038
2642	WFDC3	-0.67485	0.0227185		717	GPKOW	-0.66239	0.0263663		2067	LDB2	0.82387	0.00182133
1061	IFT57	-0.674469	0.0228244		749	GUCY1A2	-0.66242	0.0263571		730	CGRRF1	0.823863	0.00182166
233	C12orf36	-0.674225	0.0228926		143	BMP8A	-0.662465	0.0263433		814	COL4A2	0.823719	0.00182794
2698	ZNF225	-0.674169	0.0229082		594	FBXO21	-0.662537	0.0263211		558	C9orf85	0.82371	0.00182835
701	EIF3M	-0.674117	0.0229227		1433	PODN	-0.662566	0.0263121		2393	MBL1P	0.823698	0.00182887
1172	KIAA1715	-0.674062	0.0229381		1887	THG1L	-0.662656	0.0262844		30	ACBD3	0.82369	0.00182921
1342	LOXL2	-0.674024	0.0229486		1803	SSC5D	-0.662667	0.0262811		700	CDYL	0.823576	0.00183424
2569	UBE2V2	-0.67386	0.0229944		518	EPC2	-0.662831	0.0262308		131	AMOTL1	0.823512	0.00183703
1300	LOC284757	-0.673828	0.0230034		1814	ST6GALNAC4	-0.662968	0.0261888		235	ARHGEF6	0.823501	0.00183753
590	DCHS2	-0.673782	0.0230163		1326	P2RY1	-0.663156	0.026131		1030	DMWD	0.823488	0.00183812
355	CCDC43	-0.673764	0.0230214		1731	SMC3	-0.663212	0.0261138		4424	VCL	0.82339	0.00184242
734	EPN1	-0.673573	0.0230749		1147	MED6	-0.663258	0.0260997		358	BCAP29	0.823206	0.00185056
287	C4orf36	-0.673385	0.0231277		1537	RBM18	-0.663313	0.0260831		949	DAG1	0.823114	0.00185465
1567	NCAM1	-0.673369	0.0231323		1140	MDGA1	-0.6635	0.0260258		1354	FBXW2	0.82299	0.00186014
688	EIF2AK4	-0.673293	0.0231535		647	FOXN3	-0.66352	0.0260196		1390	FKBP1A	0.822937	0.00186251
2753	ZXDB	-0.673173	0.0231872		900	KIAA1199	-0.663624	0.0259878		3252	QKI	0.82273	0.00187173
1620	NPR3	-0.673121	0.0232021		7	ACAD11	-0.663632	0.0259854		860	CRIP1	0.822619	0.00187667
907	GDI2	-0.673097	0.0232086		843	IL1R1	-0.663705	0.0259633		3886	SREBF2	0.82253	0.00188066
1386	MANF	-0.673084	0.0232123		58	ANK2	-0.663715	0.0259603		2826	OPHN1	0.822526	0.00188084
964	GRIN2A	-0.672983	0.0232409		1469	PRR19	-0.663801	0.0259338		975	DCTN5	0.822476	0.0018831
1586	NEU1	-0.672874	0.0232715		467	DSTN	-0.663823	0.0259272		106	AKAP3	0.822317	0.00189023
2248	SNUPN	-0.672852	0.0232779		758	HACE1	-0.66384	0.025922		2398	MBTPS2	0.822226	0.00189431
737	EPS8L1	-0.672667	0.02333		403	CYP19A1	-0.663889	0.0259071		1191	EPC2	0.822081	0.00190088
448	CHRAC1	-0.672642	0.0233372		613	FILIP1L	-0.664134	0.0258327		2390	MB21D2	0.821974	0.00190568
2045	RPS18	-0.672578	0.0233553		126	BCL2L2	-0.66419	0.0258155		2957	PEA15	0.821946	0.00190698
1617	NPM3	-0.672523	0.0233707		48	ALDH1B1	-0.664386	0.025756		772	CLMN	0.821928	0.00190777
1788	PLB1	-0.672354	0.0234187		1600	RPS6KA2-IT1	-0.664534	0.0257111		2276	LRRC7	0.821912	0.00190851
92	APBA1	-0.672277	0.0234404		2131	ZNF713	-0.664537	0.0257104		1481	GABRA4	0.821735	0.00191654
2585	UGP2	-0.672193	0.0234645		158	C11orf41	-0.664562	0.0257026		4028	TBC1D3P5	0.821735	0.00191654
2386	TEX101	-0.67216	0.0234738		784	HIP1	-0.664639	0.0256793		4517	YWHAH	0.821482	0.00192804
384	CD1E	-0.671923	0.023541		1325	OXTR	-0.664722	0.0256543		1391	FKBP1AP1	0.821449	0.00192955
338	CBR3	-0.671908	0.0235455		1750	SNORD12	-0.66473	0.0256518		2356	MAP4K3	0.821445	0.00192973
1775	PIPSL	-0.671858	0.0235598		1436	POLR2M	-0.664789	0.025634		2396	MBOAT2	0.821287	0.00193698
670	EEF1A1	-0.671622	0.0236269		1876	TESK2	-0.664956	0.0255837		770	CLIP2	0.821228	0.00193966
1554	NABP2	-0.671543	0.0236493		1236	MYOCD	-0.664989	0.0255736		3688	SLC2A10	0.82116	0.00194278
1665	OSGIN2	-0.671362	0.0237012		783	HINT3	-0.665048	0.0255559		2746	NOTCH2	0.821117	0.00194477
2075	RUVBL1	-0.671361	0.0237014		767	HEATR5A	-0.665192	0.0255124		3922	STARD8	0.820891	0.00195516
592	DCLRE1B	-0.671192	0.0237497		996	LOC100505474	-0.665321	0.0254735		1177	ENC1	0.820889	0.00195524
585	DBI	-0.671066	0.0237859		166	C14orf37	-0.665381	0.0254556		2297	LTBP4	0.820449	0.00197563
1111	ITPRIPL2	-0.670991	0.0238074		983	LOC100130331	-0.665392	0.0254521		1334	FBLL1	0.820317	0.0019818
2277	SPRYD7	-0.670913	0.0238298		602	FDXACB1	-0.665497	0.0254207		4116	TLE2	0.82029	0.00198305
2458	TMEM248	-0.670868	0.0238426		347	COL2A1	-0.665594	0.0253914		1195	EPHB4	0.820221	0.00198628
2004	RPF1	-0.670816	0.0238576		1637	SDK2	-0.665703	0.0253588		2490	MIR3677	0.82019	0.00198769
2034	RPL7	-0.67077	0.0238708		1015	LOC145820	-0.665806	0.0253281		3711	SLC40A1	0.820089	0.0019924
2303	ST13P4	-0.670692	0.0238933		264	CCDC80	-0.665907	0.0252976		166	ANXA6	0.819776	0.0020071
2601	UXT	-0.670623	0.0239132		2119	ZNF585A	-0.666025	0.0252624		262	ARPC2	0.819726	0.00200947
2596	USP12	-0.670601	0.0239194		82	ARHGAP23	-0.666109	0.0252373		829	CORO1C	0.819548	0.00201785
155	ATP5J	-0.670584	0.0239243		625	FLJ39534	-0.666119	0.0252341		3189	PSD3	0.819522	0.00201908
946	GOLGA7	-0.670545	0.0239355		1485	PTGFRN	-0.666419	0.0251447		1083	DUSP19	0.819496	0.00202032
2693	ZNF114	-0.670526	0.0239411		778	HHIPL1	-0.666601	0.0250905		345	BAALC	0.819429	0.00202348
1169	KIAA1467	-0.670452	0.0239624		542	EXTL1	-0.666726	0.0250534		2485	MIR219-1	0.819408	0.0020245
1210	LDHA	-0.670447	0.0239639		205	C4orf26	-0.666741	0.0250489		2422	MED20	0.81919	0.00203482
452	CHST15	-0.670378	0.0239837		1793	SPTSSA	-0.666943	0.0249889		584	CAMSAP2	0.819117	0.0020383
2739	ZNF770	-0.670283	0.0240111		1337	PAPOLB	-0.666943	0.0249889		1571	GNG11	0.819033	0.00204229
451	CHST14	-0.670199	0.0240353		283	CDC42EP3	-0.667115	0.0249378		2678	NDN	0.819021	0.00204286
2296	SSH2	-0.670124	0.024057		2120	ZNF609	-0.667182	0.0249178		3416	RNF146	0.81895	0.00204625
2348	SYTL4	-0.669951	0.0241072		637	FMNL3	-0.667211	0.0249094		4428	VGLL4	0.818683	0.002059
1992	RNF141	-0.669909	0.0241193		1317	OR51E1	-0.667235	0.0249021		320	ATP8B5P	0.818683	0.00205903
561	CYC1	-0.669898	0.0241223		1742	SNORA11	-0.667261	0.0248946		4722	ZNF805	0.818668	0.00205975
940	GNG7	-0.669842	0.0241387		2038	WNK3	-0.667287	0.0248869		512	C22orf23	0.818582	0.00206387
2485	TMPRSS12	-0.669787	0.0241544		2114	ZNF532	-0.667347	0.024869		2470	MICALL1	0.818458	0.0020698
806	FBL	-0.669613	0.024205		1185	MIR4777	-0.667448	0.0248393		35	ACSL3	0.818321	0.00207642
2000	RNMT	-0.669594	0.0242105		1613	S1PR2	-0.667625	0.0247868		1886	JAG2	0.81827	0.00207888
2523	TRIOBP	-0.669594	0.0242106		18	ADAM12	-0.667774	0.024743		222	ARHGAP42	0.818259	0.00207944
899	GBAS	-0.669402	0.0242663		674	GATA6	-0.667804	0.0247343		4465	WDR48	0.818234	0.00208062
2148	SGPL1	-0.669326	0.0242884		499	EIF3A	-0.667858	0.0247181		4398	USP22	0.818209	0.00208185
1559	NAGS	-0.66922	0.0243192		399	CXorf28	-0.66786	0.0247175		575	CALHM2	0.818133	0.0020855
1671	OXR1	-0.669189	0.0243284		193	C1orf74	-0.667885	0.0247103		3654	SLAIN2	0.817854	0.00209905
919	GLB1	-0.66896	0.0243949		366	CREB3L2	-0.668053	0.0246607		2706	NGFRAP1	0.817825	0.00210044
2689	ZMAT5	-0.668531	0.0245204		923	KLHL20	-0.668104	0.0246458		354	BAI3	0.817791	0.00210211
469	CLN3	-0.668327	0.0245803		678	GDF5	-0.668434	0.024549		1627	GRAP	0.817673	0.00210788
2620	VSX1	-0.668279	0.0245944		2146	ZNF844	-0.668485	0.024534		1431	FOXI1	0.817654	0.00210879
1397	MARVELD1	-0.668232	0.0246083		1515	RABGAP1	-0.668486	0.0245338		3316	RASL10B	0.817607	0.00211106
1150	KCTD3	-0.668192	0.0246198		1174	MIR21	-0.668549	0.0245152		3850	SPARC	0.817578	0.0021125
824	FGA	-0.668173	0.0246256		1714	SLC38A2	-0.668557	0.0245128		2589	MTA2	0.816998	0.002141
1960	RDH13	-0.66816	0.0246295		2124	ZNF649	-0.668565	0.0245105		1721	HMCN1	0.816986	0.00214155
2643	WHSC1L1	-0.668101	0.0246467		75	APP	-0.668617	0.0244952		219	ARHGAP31	0.816984	0.0021417
746	ERLIN2	-0.668053	0.0246608		148	BRD7P3	-0.668669	0.0244801		2707	NGRN	0.816788	0.00215138
1528	MTDH	-0.668043	0.0246638		1636	SDC2	-0.668745	0.0244578		2952	PDS5B	0.816676	0.0021569
1504	MRPS18A	-0.668024	0.0246694		504	EMC1	-0.668751	0.0244561		4457	WDR1	0.816568	0.00216231
1274	LOC100506795	-0.667932	0.0246964		1308	NXN	-0.668814	0.0244376		648	CCNYL1	0.81654	0.0021637
1506	MRPS23	-0.667828	0.0247271		1068	LRFN5	-0.668976	0.0243904		3974	SVIL	0.816539	0.00216373
2331	SUMF1	-0.667792	0.0247377		1794	SQLE	-0.668981	0.024389		258	ARMCX3	0.816499	0.0021657
2532	TSPAN1	-0.667762	0.0247464		878	KAT5	-0.669042	0.0243712		2914	PCDHGB4	0.816429	0.0021692
311	C9orf64	-0.66771	0.0247618		2085	ZNF134	-0.669101	0.0243538		4360	UBP1	0.816406	0.00217035
1755	PHACTR4	-0.667663	0.0247756		500	ELAVL2	-0.669231	0.024316		2155	LOC100506474	0.816375	0.00217192
2521	TRIM66	-0.667639	0.0247827		207	C5orf58	-0.669292	0.0242982		448	C14orf28	0.816332	0.00217405
2457	TMEM241	-0.66763	0.0247853		303	CEP112	-0.669403	0.0242661		1829	ILF2	0.816262	0.00217752
660	DYNC1I2	-0.667551	0.0248089		1508	RAB23	-0.669586	0.0242129		505	C20orf194	0.816232	0.00217905
2450	TMEM178B	-0.667467	0.0248334		1843	SYT7	-0.669713	0.0241761		871	CRY1	0.816206	0.00218033
152	ATP5E	-0.667299	0.0248833		576	FAM83G	-0.669884	0.0241264		3611	SGMS2	0.81616	0.00218263
1828	PPAT	-0.667248	0.0248984		1510	RAB31	-0.669925	0.0241147		3158	PRL	0.816149	0.00218317
2466	TMEM48	-0.667086	0.0249465		1425	PLEKHM3	-0.670068	0.0240731		4568	ZFP91	0.816118	0.00218474
785	FAM213A	-0.667066	0.0249522		470	DUSP11	-0.670265	0.0240163		1006	DHX30	0.815888	0.00219629
33	ADI1	-0.66695	0.0249869		1981	TUBA1A	-0.670295	0.0240077		404	BRD3	0.815832	0.00219912
211	BRK1	-0.666912	0.0249979		2039	WNT2B	-0.670352	0.0239913		1991	KIF3C	0.815726	0.00220445
116	ARL2BP	-0.666767	0.0250412		1648	SEMA7A	-0.670432	0.0239681		3345	RCBTB1	0.815713	0.00220513
667	EDA2R	-0.666709	0.0250583		263	CCDC8	-0.670579	0.0239258		4613	ZNF304	0.815667	0.00220743
1705	PBXIP1	-0.666687	0.025065		1146	MED4-AS1	-0.670657	0.0239033		2637	MYO6	0.81548	0.00221687
1182	KLHL13	-0.666614	0.0250866		1199	MNAT1	-0.670714	0.0238868		1563	GNA12	0.815412	0.00222033
2164	SIRT2	-0.666512	0.025117		389	CTNNAL1	-0.670744	0.0238784		530	C4orf3	0.815378	0.00222207
987	HBP1	-0.666491	0.0251233		1721	SLC7A11	-0.670785	0.0238667		2262	LRRC20	0.815237	0.00222923
2520	TRIM65	-0.666467	0.0251305		1227	MYH9	-0.670798	0.0238627		3723	SLC5A3	0.815208	0.00223073
2257	SORBS2	-0.666391	0.0251532		2144	ZNF835	-0.670851	0.0238477		4342	UBE2E3	0.815081	0.00223717
2541	TTC23L	-0.666378	0.0251569		598	FCAR	-0.670898	0.023834		3383	RHOA	0.815035	0.00223954
2019	RPL27	-0.666293	0.0251824		341	COL11A1	-0.671033	0.0237955		1078	DSTYK	0.815028	0.00223987
1885	PSMD3	-0.666231	0.0252007		1912	TMEM237	-0.671039	0.0237936		2909	PCDHB5	0.815015	0.00224053
732	EPDR1	-0.666229	0.0252015		2013	UXS1	-0.671226	0.0237401		788	CNN3	0.814964	0.00224312
1977	RHOBTB1	-0.666009	0.025267		1588	RPA4	-0.671286	0.0237228		2555	MORF4L1	0.814943	0.00224422
1872	PRSS21	-0.665901	0.0252994		631	FLNB	-0.671457	0.0236739		1200	EPS8	0.814883	0.00224728
1238	LMAN1	-0.665848	0.0253153		387	CTGF	-0.671655	0.0236176		4057	TCF7L1	0.814847	0.00224914
1043	HTATSF1	-0.665739	0.0253481		1775	SOX18	-0.671655	0.0236174		4137	TMEM109	0.814766	0.00225329
1938	RAC1	-0.665512	0.0254161		1960	TRPC3	-0.671746	0.0235916		2749	NOV	0.814741	0.00225457
700	EIF3L	-0.665412	0.0254463		471	DUSP7	-0.671759	0.0235877		1764	HSD3B1	0.814117	0.00228677
77	ANP32A	-0.665374	0.0254576		1292	NR2F2	-0.671783	0.0235811		1067	DPY19L3	0.814096	0.00228783
2656	XRCC4	-0.665306	0.0254782		1084	LRRC7	-0.671822	0.0235698		4503	YIPF1	0.814091	0.00228811
1354	LRRC41	-0.665296	0.025481		640	FNDC1	-0.671848	0.0235624		2944	PDGFRB	0.814053	0.00229005
933	GNB1	-0.665233	0.0255002		1156	MEX3B	-0.671923	0.0235411		1017	DKFZp779M0652	0.81403	0.00229124
1947	RB1CC1	-0.665158	0.0255226		680	GDF7	-0.671976	0.0235259		2053	LAMP1	0.813961	0.00229484
2461	TMEM38A	-0.665001	0.0255701		700	GMPS	-0.672083	0.0234956		1086	DUSP7	0.813841	0.00230108
2021	RPL29P2	-0.664918	0.0255949		1216	MRVI1-AS1	-0.672146	0.0234777		4126	TMA16	0.813764	0.0023051
2498	TP73-AS1	-0.664647	0.0256769		1673	SH3PXD2B	-0.672162	0.0234732		2739	NOL9	0.813701	0.00230838
2409	THYN1	-0.664616	0.0256865		1964	TSHB	-0.67221	0.0234595		2778	NRK	0.813668	0.00231009
758	F13A1	-0.664609	0.0256884		1933	TNFAIP8L3	-0.672283	0.0234387		2394	MBNL2	0.813666	0.00231023
2393	TFE3	-0.664578	0.0256979		988	LOC100132077	-0.672308	0.0234318		4260	TRIM2	0.813528	0.00231743
343	CBX1	-0.664551	0.0257061		1064	LPP	-0.672388	0.023409		1483	GABRD	0.813489	0.00231948
1787	PLA2G5	-0.664496	0.0257227		1901	TMEM119	-0.672402	0.0234052		989	DDX5	0.813432	0.00232244
2407	THOC7	-0.664406	0.0257499		1716	SLC43A3	-0.672463	0.0233879		4261	TRIM24	0.81342	0.00232308
1631	NTHL1	-0.664204	0.0258114		168	C15orf39	-0.672475	0.0233843		3639	SIDT2	0.813144	0.00233758
890	GALNT10	-0.664193	0.0258145		152	BTD	-0.672483	0.0233821		2160	LOC100652999	0.812802	0.0023557
2603	VAMP3	-0.664095	0.0258446		20	ADAM23	-0.672578	0.0233551		3459	RPRD1A	0.812739	0.002359
1078	IKBIP	-0.664087	0.0258469		1310	NYNRIN	-0.672772	0.0233005		417	BTD	0.81272	0.00236001
2214	SLCO2B1	-0.664063	0.0258543		612	FILIP1	-0.673007	0.0232341		4290	TSHZ3	0.812669	0.00236273
423	CEP104	-0.663704	0.0259635		1984	TUSC3	-0.6733	0.0231515		1559	GMFB	0.812665	0.00236295
151	ATP5B	-0.663647	0.0259808		991	LOC100271832	-0.673541	0.0230837		3900	SSFA2	0.812625	0.00236508
608	DFNA5	-0.663638	0.0259836		1457	PRKACG	-0.673583	0.0230722		1615	GPR21	0.812508	0.00237128
832	FIBIN	-0.663567	0.0260052		1287	NPFFR2	-0.673622	0.0230612		318	ATP8B1	0.812363	0.00237901
2602	VAC14	-0.663475	0.0260334		579	FAP	-0.673683	0.0230442		2223	LOC647979	0.812318	0.00238145
1137	KCNJ2	-0.663474	0.0260336		810	HSP90AB3P	-0.673709	0.0230367		4281	TRPC6	0.812073	0.00239455
1736	PDK1	-0.663433	0.0260462		2104	ZNF423	-0.673767	0.0230206		3725	SLC6A1	0.811997	0.00239864
2197	SLC35E3	-0.663358	0.0260691		770	HEG1	-0.67398	0.0229608		3603	SGCA	0.811979	0.0023996
2746	ZNF830	-0.663258	0.0260997		1394	PGM2L1	-0.674018	0.0229503		4245	TPST1	0.811784	0.00241008
2332	SUMF2	-0.663258	0.0260998		358	CORO2B	-0.674023	0.0229488		2092	LINC00176	0.811778	0.00241042
1216	LEPR	-0.663168	0.0261275		858	ISLR	-0.674027	0.0229477		1773	HSPA13	0.811723	0.0024134
571	CYP4F2	-0.663062	0.0261598		656	FUBP1	-0.674308	0.0228694		1515	GFM1	0.81171	0.00241408
1989	RNF128	-0.662935	0.0261988		1815	ST6GALNAC5	-0.674372	0.0228516		4649	ZNF516	0.811623	0.00241879
2725	ZNF608	-0.662922	0.0262029		1305	NUAK1	-0.674448	0.0228303		252	ARL6IP6	0.811593	0.00242041
698	EIF3J	-0.662868	0.0262192		1390	PFKM	-0.674467	0.0228251		108	AKIRIN1	0.811558	0.00242229
2038	RPLP1	-0.662765	0.026251		1789	SPOCD1	-0.674494	0.0228175		1181	ENOX2	0.811491	0.00242595
2516	TRIM46	-0.662706	0.0262692		1918	TMEM30B	-0.67478	0.022738		947	DACT3-AS1	0.811484	0.00242632
1227	LIMCH1	-0.662683	0.0262762		1733	SMOC2	-0.67492	0.0226991		411	BSN	0.811474	0.00242683
140	ASUN	-0.662626	0.0262938		192	C1orf226	-0.674986	0.022681		3320	RASSF3	0.811431	0.00242918
614	DIO3OS	-0.662602	0.0263011		880	KAZN	-0.675	0.0226769		3638	SHROOM4	0.811378	0.00243208
970	GSK3A	-0.662591	0.0263046		722	GPR157	-0.675009	0.0226744		1110	EDEM3	0.811375	0.00243224
2684	ZFYVE16	-0.662399	0.0263638		779	HIC1	-0.67517	0.0226298		466	C16orf95	0.81131	0.00243574
2755	ZYX	-0.662317	0.0263889		1922	TMEM88B	-0.675489	0.0225418		4384	UNC5C	0.811232	0.00244001
252	C19orf40	-0.66209	0.026459		1986	TWIST2	-0.675575	0.022518		391	BMP6	0.811185	0.00244255
2740	ZNF775	-0.661955	0.0265007		743	GSTT2	-0.675604	0.02251		3084	POLR2A	0.811102	0.00244707
518	CREB3L4	-0.661812	0.0265452		134	BHLHB9	-0.675661	0.0224943		3165	PROX2	0.811075	0.00244857
759	F8	-0.661579	0.0266174		816	HSPC072	-0.675675	0.0224905		2047	LAMB1	0.81105	0.00244994
2681	ZFP106	-0.66139	0.0266761		447	DMD	-0.675695	0.0224849		4035	TBPL1	0.810932	0.00245637
1929	RAB3D	-0.661311	0.0267007		1449	PPP2R5E	-0.675787	0.0224598		4278	TRMT61B	0.810879	0.00245924
2497	TOR4A	-0.661305	0.0267026		1935	TNFRSF19	-0.67585	0.0224422		2459	MFSD6	0.810834	0.00246175
765	FAM114A2	-0.661283	0.0267095		876	JUNB	-0.67589	0.0224314		501	C1orf54	0.810807	0.0024632
1981	RIN2	-0.661224	0.0267277		1969	TSPAN5	-0.675911	0.0224254		780	CMTM3	0.810636	0.00247258
330	CAPZA2	-0.661048	0.0267825		142	BMP6	-0.675922	0.0224224		923	CYP1B1-AS1	0.810621	0.00247338
1898	PTPLA	-0.660954	0.026812		334	CNIH	-0.675936	0.0224187		1423	FNIP2	0.81058	0.00247566
56	ALCAM	-0.660878	0.0268355		236	CALU	-0.676047	0.0223883		1795	ICMT	0.81048	0.00248117
210	BRI3	-0.660836	0.0268486		1674	SH3RF1	-0.676058	0.0223851		3622	SH3GLB1	0.810342	0.00248878
181	BCAP31	-0.660649	0.0269071		943	LAMC1	-0.676227	0.0223388		964	DCHS1	0.810326	0.00248964
2412	TIFA	-0.660593	0.0269246		1022	LOC253044	-0.676333	0.0223097		1341	FBXL3	0.810233	0.00249479
2471	TMEM55A	-0.660415	0.0269804		56	ANGPT2	-0.676408	0.0222893		1071	DR1	0.810187	0.00249735
1069	IGFBP3	-0.660361	0.0269973		1941	TPGS2	-0.676426	0.0222843		3835	SOS2	0.810155	0.00249912
1009	HNMT	-0.660319	0.0270105		885	KCNK15	-0.676824	0.0221755		1514	GEM	0.810094	0.00250248
172	B4GALNT4	-0.660283	0.0270218		12	ACTA1	-0.67683	0.0221738		1271	FAM174B	0.809988	0.00250837
175	BAG2	-0.660262	0.0270283		2035	WFDC13	-0.676861	0.0221653		4065	TECPR1	0.809835	0.0025169
1597	NIPAL3	-0.660235	0.027037		497	EIF2B3	-0.677063	0.0221103		2069	LDLRAD3	0.809789	0.00251943
2410	TICAM1	-0.660168	0.0270578		841	IKBKG	-0.677119	0.0220951		3349	RCOR2	0.809702	0.0025243
111	ARHGEF19	-0.660162	0.0270599		2141	ZNF813	-0.677124	0.0220938		238	ARID1A	0.809604	0.00252976
2172	SLC16A12	-0.660111	0.027076		1705	SLC25A5	-0.677129	0.0220925		2439	METAP2	0.809492	0.00253606
89	AP2S1	-0.660099	0.0270796		340	CNTNAP3B	-0.677263	0.022056		195	APP	0.8094	0.0025412
1525	MT1M	-0.660016	0.0271056		371	CRISPLD2	-0.677339	0.0220353		2852	PAFAH1B1	0.809384	0.0025421
156	ATP5SL	-0.659802	0.0271732		757	H3F3C	-0.677495	0.0219929		3573	SEPN1	0.809201	0.00255236
2723	ZNF585A	-0.659778	0.0271806		1282	NOP9	-0.677521	0.0219859		2894	PCDH7	0.809164	0.00255446
1352	LRRC34	-0.659645	0.0272224		1842	SYT3	-0.677716	0.0219331		3724	SLC5A4	0.809147	0.00255542
876	FUNDC2P2	-0.659474	0.0272764		271	CCNI	-0.677788	0.0219136		939	CYYR1	0.809131	0.00255631
158	ATP6AP2	-0.659419	0.0272939		76	ARCN1	-0.677847	0.0218979		2964	PELO	0.80912	0.00255694
319	CADM4	-0.659189	0.0273665		1678	SHF	-0.677955	0.0218687		1320	FAM84A	0.809	0.0025637
2237	SNORA39	-0.659151	0.0273787		362	CPT1C	-0.677988	0.0218596		1873	ITGA8	0.808988	0.0025644
804	FAM98B	-0.659147	0.0273799		697	GLT8D2	-0.678014	0.0218526		695	CDR2L	0.808847	0.00257235
1737	PDK3	-0.658932	0.0274482		2014	VAMP2	-0.678109	0.021827		3178	PRR16	0.808798	0.00257511
2455	TMEM230	-0.658865	0.0274694		100	ATF7	-0.678246	0.0217902		3996	SYT3	0.808647	0.00258368
354	CCDC27	-0.658862	0.0274701		752	GUSBP4	-0.678377	0.0217548		1799	IDI1	0.808643	0.00258391
260	C1orf168	-0.658543	0.0275715		616	FKBP7	-0.678402	0.0217481		1167	ELOVL2-AS1	0.80863	0.00258466
1393	MAP4	-0.658537	0.0275735		528	ERCC6	-0.678491	0.0217241		3858	SPECC1L	0.808608	0.00258593
1642	NUP62	-0.658436	0.0276057		1409	PIK3CA	-0.678529	0.021714		2116	LOC100127983	0.808494	0.00259241
57	ALDH2	-0.658155	0.0276953		1982	TUBB2A	-0.678584	0.0216992		3097	PPIC	0.808319	0.00260235
420	CENPB	-0.658141	0.0276999		921	KLHDC8A	-0.678657	0.0216796		89	AEBP2	0.808317	0.00260248
1330	LOC728024	-0.658086	0.0277175		956	LHFP	-0.678705	0.0216668		928	CYP39A1	0.808294	0.00260377
607	DFFB	-0.657943	0.027763		955	LHCGR	-0.678771	0.0216489		2060	LATS2	0.808282	0.0026045
1076	IGSF21	-0.657775	0.0278169		343	COL14A1	-0.678798	0.0216418		2686	NEDD4	0.808114	0.00261411
1050	ICMT	-0.657574	0.0278813		1177	MIR3189	-0.678872	0.021622		4586	ZNF134	0.807967	0.00262254
2142	SFR1	-0.657548	0.0278896		584	FBLIM1	-0.6789	0.0216145		3360	RET	0.807852	0.00262911
523	CRKL	-0.657347	0.0279542		2110	ZNF516	-0.679002	0.0215871		3929	STK10	0.807852	0.00262912
2093	SBDS	-0.657289	0.0279729		274	CD248	-0.679023	0.0215815		2756	NPNT	0.807833	0.00263023
283	C3orf37	-0.657288	0.0279731		1233	MYO1D	-0.679222	0.0215282		3857	SPECC1	0.807725	0.00263642
1167	KIAA1429	-0.657085	0.0280385		1501	PXDN	-0.679398	0.0214812		1683	HDAC2	0.807701	0.00263784
532	CSGALNACT2	-0.657003	0.0280647		1023	LOC255130	-0.679434	0.0214716		1709	HHEX	0.80769	0.00263845
2274	SPIRE1	-0.656981	0.0280719		1991	UBE2J1	-0.679533	0.0214453		4542	ZC3H7B	0.807674	0.00263939
1384	MAGT1	-0.656843	0.0281165		1057	LOC729177	-0.679536	0.0214446		2721	NKIRAS1	0.807635	0.00264165
2752	ZSWIM1	-0.656719	0.0281565		1638	SEC13	-0.679569	0.0214358		1879	ITGBL1	0.807598	0.00264379
1723	PCNP	-0.656641	0.0281816		1707	SLC2A3	-0.679617	0.0214229		4093	THRB	0.807596	0.00264387
1891	PTGDS	-0.65654	0.0282143		1265	NID1	-0.680068	0.0213031		899	CTNNAL1	0.807544	0.00264688
1112	ITSN1	-0.656336	0.0282803		828	IER2	-0.68013	0.0212868		3593	SETD7	0.807447	0.00265251
1609	NMU	-0.656335	0.0282807		1893	TIMP2	-0.680142	0.0212835		4498	XYLT1	0.807419	0.00265412
223	C10orf11	-0.656225	0.0283164		1950	TRIM16	-0.680198	0.0212689		1963	KIAA1143	0.807256	0.00266356
2705	ZNF311	-0.656201	0.028324		1855	TAX1BP3	-0.680353	0.0212277		12	ABCA4	0.807197	0.00266701
44	AGPAT1	-0.656174	0.0283327		1925	TMOD3	-0.680474	0.0211957		2496	MIR4645	0.807072	0.00267429
2159	SHROOM3	-0.656072	0.0283661		1393	PGM2	-0.680738	0.0211262		155	ANO10	0.80705	0.00267555
1878	PSD2	-0.655959	0.0284025		710	GOLIM4	-0.680739	0.0211259		1162	ELK1	0.80698	0.00267964
2588	UNC119B	-0.655914	0.0284174		418	DCBLD1	-0.681279	0.0209838		407	BRK1	0.806907	0.00268389
1434	MFSD2A	-0.65569	0.02849		1711	SLC35G1	-0.681304	0.0209773		2772	NRBP1	0.806881	0.00268545
1699	PARS2	-0.655589	0.0285229		481	EDA	-0.681425	0.0209457		4432	VIPR2	0.80688	0.00268549
594	DCTN6	-0.655368	0.0285951		1654	SERPINH1	-0.681553	0.020912		260	ARMCX6	0.806857	0.00268681
694	EIF3G	-0.655187	0.0286542		1559	RGP1	-0.68187	0.0208293		4644	ZNF502	0.806781	0.00269125
721	EMILIN2	-0.65516	0.0286632		203	C3orf72	-0.681952	0.0208079		4470	WDYHV1	0.806657	0.00269853
783	FAM210A	-0.655032	0.028705		285	CDC5L	-0.682012	0.0207922		250	ARL5C	0.80645	0.00271067
1159	KHDRBS1	-0.654778	0.0287881		1967	TSPAN2	-0.682062	0.0207794		1921	KCNE4	0.806405	0.00271333
833	FIS1	-0.654759	0.0287946		2126	ZNF670	-0.682233	0.0207348		1548	GLRX5	0.806389	0.00271431
2734	ZNF706	-0.65473	0.028804		1104	MAGEH1	-0.682421	0.0206859		784	CNGB3	0.806182	0.00272647
1328	LOC649395	-0.654723	0.0288064		1676	SHANK1	-0.682608	0.0206373		2892	PCDH19	0.806092	0.00273181
2236	SNORA11	-0.654673	0.0288226		1452	PRELP	-0.682644	0.020628		2464	MGAT5	0.806017	0.00273628
228	C11orf31	-0.654569	0.0288568		935	L1TD1	-0.682856	0.0205731		2831	OR51E1	0.805956	0.00273988
1853	PRICKLE1	-0.65453	0.0288695		886	KCNK6	-0.683092	0.0205122		2948	PDLIM2	0.805806	0.00274881
1732	PDIA3P	-0.65453	0.0288696		1108	MAML3	-0.683106	0.0205087		324	ATXN10	0.805695	0.00275537
1437	MGAT5	-0.654357	0.0289267		1046	LOC494127	-0.683238	0.0204746		4053	TCF15	0.805652	0.00275794
779	FAM189B	-0.654334	0.0289342		92	ART4	-0.683296	0.0204598		1106	ECM1	0.805628	0.00275939
947	GOLGA7B	-0.654308	0.0289429		1025	LOC283692	-0.68332	0.0204536		2531	MLC1	0.80558	0.00276227
706	EIF4EBP2	-0.654274	0.028954		1130	MBOAT2	-0.683396	0.0204341		2283	LRRN3	0.805559	0.00276348
555	CXCL5	-0.654197	0.0289793		1205	MPP4	-0.683614	0.020378		3208	PTEN	0.805521	0.00276575
1845	PPWD1	-0.654028	0.0290351		1336	PAPL	-0.683731	0.0203478		2042	KY	0.805445	0.0027703
108	ARG2	-0.654026	0.0290356		1197	MMP23B	-0.68375	0.0203431		519	C2orf44	0.805357	0.00277561
1623	NR3C1	-0.654023	0.0290366		529	ERN2	-0.683882	0.0203092		4343	UBE2G1	0.80522	0.00278381
2727	ZNF627	-0.654021	0.0290375		937	LAMA2	-0.683918	0.0203001		811	COL25A1	0.804825	0.00280755
548	CTSZ	-0.653956	0.0290587		150	BRMS1L	-0.684168	0.020236		903	CTSK	0.804798	0.00280922
563	CYP11A1	-0.653878	0.0290845		273	CD200	-0.684372	0.0201839		859	CRIM1	0.804627	0.00281957
791	FAM225B	-0.653833	0.0290995		1534	RBFOX2	-0.684414	0.0201731		322	ATRN	0.804601	0.00282114
2287	SRD5A3	-0.653751	0.0291266		914	KIRREL3	-0.684641	0.0201154		1593	GPC2	0.804562	0.00282348
2711	ZNF420	-0.653668	0.0291541		1561	RGS3	-0.684696	0.0201013		229	ARHGEF12	0.804551	0.00282418
1124	KARS	-0.653604	0.0291753		1767	SNX6	-0.684812	0.0200718		628	CCDC48	0.804531	0.00282537
253	C19orf52	-0.653591	0.0291794		1998	UGCG	-0.684883	0.0200538		4327	TWIST1	0.804498	0.00282735
1822	POMC	-0.653545	0.0291948		628	FLJ42969	-0.684891	0.0200519		3915	STAC	0.804434	0.00283129
2115	SDHAF1	-0.653358	0.0292566		1298	NRP1	-0.684992	0.0200262		483	C19orf76	0.804405	0.00283301
1835	PPP1R11	-0.653299	0.0292763		664	GABRA3	-0.685055	0.0200102		3045	PLCG1	0.804376	0.00283481
1615	NPEPL1	-0.653066	0.0293538		1988	TXNDC5	-0.685406	0.0199215		743	CHRM3	0.804163	0.00284774
691	EIF3D	-0.653011	0.0293719		66	ANTXR2	-0.685493	0.0198995		2072	LDOC1L	0.803906	0.00286349
1510	MRPS7	-0.653009	0.0293727		836	IGFBP5	-0.685702	0.0198466		4452	WBP11P1	0.803851	0.00286688
1149	KCTD21	-0.65281	0.0294391		560	FAM161B	-0.685784	0.019826		1834	IMPG1	0.803673	0.00287783
1619	NPR1	-0.65273	0.0294656		348	COL3A1	-0.685803	0.0198213		382	BICD2	0.803629	0.00288048
486	CNPY3	-0.652692	0.0294782		838	IGFL2	-0.685982	0.0197761		2397	MBTPS1	0.803619	0.0028811
456	CKMT2	-0.652622	0.0295016		465	DRP2	-0.686074	0.019753		3754	SMARCA2	0.803601	0.00288222
2118	SDK1	-0.652543	0.029528		1764	SNURF	-0.686096	0.0197475		1562	GNA11	0.803529	0.0028867
2751	ZSCAN22	-0.652462	0.0295551		591	FBXL4	-0.686283	0.0197005		3039	PLAC9	0.803505	0.00288814
1606	NMNAT1	-0.652335	0.0295977		1694	SLC17A7	-0.686412	0.0196682		687	CDK2AP1	0.803401	0.00289456
2701	ZNF271	-0.652206	0.0296408		907	KIDINS220	-0.686509	0.019644		532	C5orf24	0.803389	0.00289533
2444	TMEM14C	-0.652199	0.029643		1302	NT5E	-0.686957	0.0195323		4590	ZNF154	0.803377	0.00289606
459	CLCN4	-0.652158	0.0296569		1566	RNASE10	-0.687079	0.0195019		3770	SMOC2	0.803224	0.0029055
1823	POP7	-0.652057	0.0296908		2095	ZNF286B	-0.687308	0.0194449		1680	HCN1	0.803172	0.00290875
2141	SF3B14	-0.652019	0.0297033		1428	PLSCR3	-0.687791	0.0193252		757	CLDN11	0.803121	0.0029119
1882	PSMB6	-0.651999	0.02971		721	GPR133	-0.687957	0.0192842		1907	KAZN	0.802962	0.00292179
499	COPS8	-0.651904	0.0297419		1105	MAGI3	-0.688104	0.0192478		3833	SORT1	0.802878	0.00292702
1690	PAPSS1	-0.651895	0.0297451		1995	UCK2	-0.688331	0.0191919		2052	LAMC3	0.802871	0.00292744
415	CEBPZ	-0.651871	0.0297532		1805	SSTR1	-0.68852	0.0191456		4177	TMEM38A	0.802852	0.0029286
699	EIF3K	-0.651848	0.0297609		669	GALNT5	-0.688529	0.0191433		4574	ZFYVE21	0.80273	0.00293624
1020	HOXD8	-0.651777	0.0297846		437	DIO2	-0.689136	0.0189945		1214	ETS1	0.802714	0.00293724
2044	RPS15A	-0.65142	0.0299048		1380	PDPN	-0.689213	0.0189758		2195	LOC387647	0.802695	0.00293841
2066	RSL24D1	-0.651356	0.0299265		170	C15orf52	-0.689316	0.0189507		4250	TRAK1	0.8026	0.00294437
1359	LRRC59	-0.651233	0.0299679		2001	ULBP1	-0.689444	0.0189195		2064	LCLAT1	0.802595	0.00294468
1490	MPZL1	-0.651166	0.0299905		1204	MPP2	-0.689513	0.0189027		3175	PRPS1L1	0.802545	0.00294784
582	DAPK2	-0.651084	0.030018		1194	MMP14	-0.689682	0.0188615		3842	SOX4	0.802416	0.00295589
2491	TNFRSF1A	-0.651056	0.0300277		574	FAM46B	-0.689743	0.0188468		4543	ZC4H2	0.802394	0.00295728
1883	PSMC3	-0.650922	0.0300729		1854	TAS2R14	-0.68986	0.0188183		4407	UST	0.802174	0.00297111
2567	UBE2M	-0.65084	0.0301007		1071	LRP4	-0.690026	0.0187781		326	ATXN3	0.80214	0.00297326
1505	MRPS18B	-0.650776	0.0301225		1579	RNF43	-0.690114	0.0187567		1455	FUBP3	0.802087	0.00297657
2306	STAC2	-0.650765	0.0301261		1427	PLS3	-0.690149	0.0187484		174	AP3M1	0.801964	0.00298436
15	ACAT1	-0.650673	0.0301571		972	LLGL1	-0.690197	0.0187367		1861	ISCA1	0.801876	0.00298991
810	FBXL18	-0.650619	0.0301754		457	DOK5	-0.690409	0.0186855		3752	SMAP1	0.801745	0.00299823
2558	TXNDC5	-0.650486	0.0302207		809	HSP90AB2P	-0.690603	0.0186388		3916	STAG3L1	0.801739	0.00299863
702	EIF4A3	-0.650293	0.0302863		307	CFL2	-0.691156	0.0185057		3907	ST3GAL1	0.801702	0.00300099
271	C21orf49	-0.650284	0.0302894		1985	TWIST1	-0.691167	0.0185031		3215	PTK2	0.801573	0.00300915
649	DPYSL2	-0.650224	0.0303098		1468	PRR16	-0.691229	0.0184882		4593	ZNF192	0.801551	0.00301055
139	ASS1	-0.650218	0.0303116		1782	SPARC	-0.69131	0.0184688		1369	FGD5	0.801499	0.00301384
1831	PPID	-0.650145	0.0303366		670	GALNT6	-0.69132	0.0184665		2677	NDEL1	0.801384	0.0030212
1065	IGF2BP1	-0.650114	0.030347		24	ADAMTS5	-0.691464	0.018432		3548	SEC22C	0.801328	0.00302479
792	FAM50B	-0.649935	0.0304082		1314	OLFML2B	-0.691612	0.0183967		1609	GPR146	0.801188	0.00303369
1435	MFSD5	-0.649917	0.0304142		1031	LOC285629	-0.691778	0.0183571		3506	SAP30L	0.801175	0.00303454
538	CTDNEP1	-0.64974	0.0304745		1959	TRNP1	-0.691874	0.0183342		277	ASB9	0.801163	0.00303529
2317	STON1	-0.649692	0.030491		1445	PPM1E	-0.691881	0.0183325		1038	DNAJB6	0.800951	0.00304892
1717	PCDHGA10	-0.649682	0.0304944		789	HLX	-0.692003	0.0183034		4083	TGFBR1	0.8009	0.00305218
1161	KIAA0125	-0.649638	0.0305095		608	FHL2	-0.692231	0.0182494		785	CNIH	0.800899	0.00305223
2511	TREM1	-0.649593	0.0305249		318	CHSY3	-0.692285	0.0182366		2055	LANCL1	0.800897	0.00305235
101	APOPT1	-0.649513	0.0305524		446	DLX5	-0.692315	0.0182294		543	C7orf26	0.800699	0.00306509
32	ADH4	-0.649472	0.0305664		1554	RFFL	-0.692888	0.0180939		241	ARIH2	0.800537	0.00307555
1217	LETMD1	-0.649353	0.030607		1482	PSMB5	-0.692892	0.0180929		4015	TAOK2	0.800529	0.00307609
2580	UCK2	-0.649348	0.0306087		1621	SAV1	-0.693035	0.0180592		1384	FICD	0.800503	0.00307774
1909	PVRL3	-0.649311	0.0306216		1429	PLSCR4	-0.693052	0.0180553		4341	UBE2E2	0.800498	0.00307812
1927	RAB38	-0.64929	0.0306285		1243	NAP1L5	-0.693054	0.0180548		1104	ECE1	0.800442	0.00308172
1683	PAFAH1B2	-0.649228	0.0306498		1083	LRRC59	-0.693117	0.01804		343	B4GALNT3	0.800368	0.00308649
1682	PAF1	-0.649204	0.0306579		280	CDC14B	-0.693238	0.0180115		1898	JUP	0.800347	0.00308785
1183	KLHL14	-0.649156	0.0306745		1152	MEST	-0.693375	0.0179793		685	CDK17	0.800293	0.00309135
1433	MFN2	-0.649151	0.0306762		1293	NR3C1	-0.693548	0.0179387		3976	SWAP70	0.800138	0.00310146
1051	IDH1	-0.648983	0.030734		386	CTDSP2	-0.69355	0.0179381		2424	MED22	0.800111	0.00310317
313	CA11	-0.64898	0.0307349		1149	MEG9	-0.693785	0.0178832		4122	TM4SF1	0.800076	0.0031055
653	DTNA	-0.648956	0.0307432		1328	PABPC5	-0.693798	0.01788		2423	MED21	0.799964	0.00311279
606	DFFA	-0.648785	0.0308019		332	CLSTN2	-0.694012	0.01783		1323	FAM89A	0.799919	0.00311569
1489	MPLKIP	-0.648746	0.0308154		781	HIF1A-AS2	-0.694202	0.0177857		3617	SH3BGRL	0.799899	0.00311701
705	EIF4EBP1	-0.648653	0.0308473		553	FAM126A	-0.694283	0.0177669		1137	EIF1B	0.799827	0.00312172
1843	PPP2R5A	-0.648644	0.0308504		701	GNA11	-0.694939	0.0176145		971	DCTD	0.799775	0.00312514
2364	TAX1BP3	-0.648615	0.0308605		351	COL5A1	-0.694958	0.0176103		1938	KCTD15	0.799698	0.00313018
860	FOXO1	-0.648585	0.0308709		663	GABARAPL3	-0.695013	0.0175975		3036	PKNOX1	0.799654	0.00313304
2302	ST13	-0.648524	0.0308918		1333	PAK6	-0.695257	0.0175411		3651	SKIL	0.799511	0.00314242
1993	RNF144B	-0.648467	0.0309115		2094	ZNF286A	-0.695271	0.0175378		2527	MKRN2	0.799477	0.00314463
2341	SWI5	-0.648293	0.0309716		771	HEPH	-0.695347	0.0175203		2152	LOC100506071	0.799257	0.00315913
2238	SNORA44	-0.648247	0.0309876		1511	RAB32	-0.695383	0.0175122		2670	NCK2	0.799242	0.00316011
1154	KDELR2	-0.648224	0.0309953		1036	LOC341056	-0.695408	0.0175063		393	BMPR1A	0.799201	0.0031628
370	CCNI	-0.648198	0.0310045		2024	VTI1B	-0.695743	0.0174291		2205	LOC401980	0.799088	0.00317029
1861	PRMT2	-0.648134	0.0310266		72	APEX1	-0.695925	0.0173875		4573	ZFYVE20	0.798909	0.00318216
246	C17orf59	-0.648047	0.0310567		102	ATL3	-0.696131	0.0173403		1761	HSD11B1	0.798834	0.00318714
1980	RHOG	-0.647918	0.0311012		2151	ZRANB2-AS1	-0.696134	0.0173395		2771	NRAS	0.79872	0.0031947
1488	MPI	-0.64789	0.0311108		1193	MMP12	-0.696363	0.0172872		2664	NBPF1	0.798652	0.00319919
2192	SLC30A5	-0.647861	0.031121		1466	PROX2	-0.696463	0.0172643		125	ALYREF	0.798633	0.00320045
1247	LOC100128993	-0.64784	0.0311285		1476	PRSS23	-0.696514	0.0172528		3429	RNF41	0.798535	0.00320697
1518	MT1A	-0.647821	0.031135		1628	SCG2	-0.696698	0.0172109		3797	SNORD2	0.798489	0.00321007
2271	SPINK2	-0.647819	0.0311355		1085	LRRN4CL	-0.696716	0.0172067		1720	HIPK3	0.798463	0.00321183
1740	PDRG1	-0.64781	0.0311386		1155	MEX3A	-0.696981	0.0171466		3183	PRRG2	0.798401	0.00321598
2502	TPGS2	-0.647782	0.0311485		1535	RBL2	-0.696983	0.017146		3029	PJA2	0.798315	0.00322172
2559	TXNL1	-0.647764	0.0311545		1661	SETD7	-0.696994	0.0171436		4417	VAMP4	0.79818	0.00323073
2551	TUBB	-0.647698	0.0311775		354	COL8A1	-0.697161	0.0171057		1091	DYNC1I2	0.798165	0.00323173
929	GLUL	-0.647674	0.0311859		1160	MFAP3	-0.697264	0.0170825		1339	FBXL18	0.79809	0.0032368
1839	PPP1R3G	-0.647616	0.0312061		1692	SLC16A14	-0.697315	0.0170708		2895	PCDH9	0.798067	0.00323834
1253	LOC100130539	-0.647509	0.0312431		502	ELK3	-0.697342	0.0170647		2326	MAGEH1	0.797935	0.00324719
2235	SNHG6	-0.647481	0.0312529		2062	ZC3H13	-0.697355	0.0170619		3403	RND3	0.797726	0.00326128
1514	MS4A4A	-0.647421	0.0312737		17	ADAM10	-0.697442	0.0170421		3390	RILPL2	0.797628	0.00326791
1842	PPP2CB	-0.647355	0.0312966		368	CRHBP	-0.697567	0.0170139		165	ANTXR2	0.797628	0.00326791
397	CDC42	-0.647331	0.0313052		2107	ZNF488	-0.697594	0.0170077		1328	FAR2	0.797558	0.00327267
2463	TMEM44	-0.64713	0.031375		2075	ZFP112	-0.697604	0.0170056		4664	ZNF568	0.79753	0.00327455
1653	OR2A12	-0.647093	0.0313881		133	BGN	-0.69766	0.0169929		692	CDKN2B	0.797524	0.0032749
1530	MTHFS	-0.64705	0.0314029		2041	WNT7B	-0.697673	0.01699		735	CHL1	0.797251	0.00329347
2665	YWHAG	-0.647018	0.0314141		14	ACTG1P4	-0.697688	0.0169865		579	CAMK1G	0.797135	0.00330137
2337	SUN2	-0.646937	0.0314422		1158	MFAP1	-0.697711	0.0169814		1265	FAM168B	0.796949	0.00331405
1239	LMBRD1	-0.646928	0.0314454		977	LOC100127983	-0.697813	0.0169585		1863	ISLR	0.796942	0.00331451
309	C8orf33	-0.6469	0.0314553		2029	WBP11P1	-0.69806	0.0169029		4743	ZSWIM4	0.796898	0.00331753
372	CCNY	-0.646896	0.0314568		830	IFIT3	-0.698257	0.0168586		751	CHTF8	0.796827	0.00332241
1865	PROM1	-0.646772	0.0314999		1070	LRP12	-0.698382	0.0168307		4528	ZBTB39	0.796759	0.00332706
1201	KRTAP7-1	-0.646753	0.0315068		1520	RAET1G	-0.698502	0.0168037		4118	TLE6	0.796699	0.00333119
988	HCCS	-0.646585	0.0315653		2116	ZNF550	-0.698534	0.0167967		3186	PRSS23	0.796647	0.00333475
2204	SLC38A10	-0.646583	0.0315662		702	GNA12	-0.699073	0.0166763		2438	MESDC1	0.796576	0.00333962
1175	KIF1B	-0.646554	0.0315761		1284	NOTCH2	-0.699404	0.0166027		1774	HSPA8	0.796567	0.00334021
2140	SF3A1	-0.646536	0.0315825		2136	ZNF773	-0.699545	0.0165716		1026	DLX5	0.796554	0.00334111
1763	PHLDA2	-0.646528	0.0315855		1915	TMEM242	-0.699554	0.0165695		555	C9orf53	0.796531	0.0033427
1453	MIR3190	-0.646284	0.031671		1729	SMARCA1	-0.699681	0.0165413		1487	GABRR2	0.79644	0.00334894
1457	MIR4682	-0.646284	0.031671		606	FGF12	-0.699969	0.0164778		3385	RHOC	0.796394	0.00335213
323	CANT1	-0.646281	0.0316718		578	FAM98B	-0.700179	0.0164316		3676	SLC25A24	0.796148	0.00336912
1957	RBM7	-0.646277	0.0316735		582	FAT4	-0.700303	0.0164042		662	CD9	0.795999	0.00337941
2001	RNPS1	-0.646063	0.0317483		459	DPH3P1	-0.700497	0.0163616		1	A1BG	0.795901	0.00338619
1470	MLF1	-0.646055	0.0317514		1908	TMEM185A	-0.700555	0.0163489		346	BACE1	0.795849	0.00338983
30	ADAMTSL4	-0.646022	0.031763		124	BCAS3	-0.700608	0.0163372		4223	TOP3B	0.795834	0.00339084
1254	LOC100130776	-0.645956	0.031786		196	C2CD4B	-0.700763	0.0163032		2350	MAP2K1	0.795798	0.00339338
686	EIF1AD	-0.645916	0.0318002		614	FKBP1AP1	-0.700851	0.0162841		484	C1D	0.795657	0.00340321
2453	TMEM192	-0.645871	0.031816		627	FLJ40194	-0.701182	0.0162118		4215	TNPO1	0.795612	0.00340631
788	FAM21B	-0.645825	0.0318322		1587	RP2	-0.701343	0.0161766		830	CORO2B	0.795576	0.00340885
2724	ZNF599	-0.645766	0.031853		1517	RAD54L2	-0.701411	0.0161619		999	DENND5A	0.795446	0.00341794
524	CRTAC1	-0.645764	0.0318536		868	ITGB6	-0.701452	0.016153		4530	ZBTB41	0.795407	0.00342062
2645	WNT2B	-0.645706	0.0318742		765	HDGFRP3	-0.701603	0.0161201		3352	RDX	0.795393	0.00342163
1162	KIAA0146	-0.645701	0.0318757		1550	RECK	-0.701724	0.0160938		4684	ZNF649	0.795229	0.00343311
1422	METAP1	-0.645684	0.031882		1538	RBM24	-0.701952	0.0160444		339	B3GALTL	0.795091	0.0034428
1336	LOC729678	-0.645596	0.0319128		679	GDF6	-0.702095	0.0160134		2564	MPZ	0.79502	0.00344778
1860	PRMT1	-0.645584	0.031917		2128	ZNF70	-0.70237	0.0159542		647	CCNY	0.794992	0.00344976
1579	NDUFB11	-0.645553	0.031928		1768	SOCS5	-0.702371	0.015954		416	BTBD3	0.794943	0.00345318
1914	PXN-AS1	-0.645543	0.0319317		1709	SLC30A4	-0.702534	0.0159188		298	ATL1	0.794828	0.00346131
877	FUT11	-0.645527	0.0319374		1521	RAI14	-0.702544	0.0159167		20	ABHD2	0.79464	0.00347458
1910	PVRL4	-0.645526	0.0319375		1597	RPRM	-0.702579	0.0159092		2041	KTN1	0.794631	0.00347524
1595	NHP2L1	-0.645518	0.0319403		144	BMPR1B	-0.702662	0.0158914		3540	SDC2	0.794579	0.00347888
2436	TMEM115	-0.645506	0.0319448		605	FGF1	-0.702704	0.0158824		3302	RAPGEF1	0.794551	0.00348087
1849	PRDX1	-0.645163	0.0320659		571	FAM210B	-0.702742	0.015874		1757	HS6ST1	0.794529	0.00348247
1850	PRDX2	-0.645133	0.0320765		1584	ROR1	-0.702772	0.0158676		449	C14orf37	0.794274	0.00350054
1964	REG3G	-0.645122	0.0320803		1574	RNF169	-0.702793	0.0158633		1621	GPR75	0.794204	0.00350552
1229	LINC00284	-0.644968	0.032135		1107	MAML2	-0.702798	0.0158621		1633	GRM3	0.794204	0.00350556
360	CCDC71	-0.644935	0.0321465		1422	PLCG2	-0.702897	0.0158408		1094	DYNLL2	0.794192	0.00350636
94	APH1A	-0.64491	0.0321553		924	KLHL23	-0.703133	0.0157903		3339	RBMXL1	0.794123	0.00351133
1697	PARP16	-0.644873	0.0321686		853	IRF2BPL	-0.703181	0.01578		1599	GPKOW	0.793982	0.00352137
2717	ZNF532	-0.644562	0.0322792		383	CSTF2	-0.703354	0.015743		3232	PTPRE	0.793947	0.0035239
2374	TCEB3	-0.644513	0.0322966		1037	LOC375295	-0.7038	0.015648		231	ARHGEF17	0.79372	0.00354011
2177	SLC22A16	-0.644418	0.0323302		1706	SLC2A10	-0.703925	0.0156214		1303	FAM40A	0.793636	0.00354615
443	CHMP2B	-0.644337	0.032359		379	CSNK1A1L	-0.704095	0.0155855		3715	SLC44A1	0.79347	0.00355807
485	CNOT7	-0.644291	0.0323754		1291	NR2F1	-0.70427	0.0155483		3709	SLC39A7	0.793456	0.00355908
1237	LLGL1	-0.644265	0.0323847		1642	SEC24D	-0.704535	0.0154924		854	CREB1	0.793334	0.00356793
2156	SHISA4	-0.644205	0.0324062		1898	TMED10P1	-0.704562	0.0154866		2021	KLHL28	0.793307	0.00356984
431	CFH	-0.64419	0.0324116		1565	RIT2	-0.704693	0.015459		2622	MYL6	0.79316	0.00358048
597	DDB1	-0.644183	0.0324142		920	KLF7	-0.704717	0.0154541		175	AP3M2	0.793112	0.00358393
2264	SP5	-0.644043	0.0324639		1322	OSTCP1	-0.70472	0.0154534		4274	TRIM68	0.79297	0.00359426
1594	NHP2	-0.644028	0.0324694		925	KLHL3	-0.704726	0.015452		2127	LOC100130954	0.792905	0.00359899
1320	LOC550643	-0.643964	0.032492		1307	NUDT11	-0.70475	0.0154471		1903	KAT5	0.792883	0.00360057
923	GLO1	-0.643947	0.0324983		2091	ZNF225	-0.704774	0.0154421		2619	MYL12A	0.792829	0.00360451
620	DLG5	-0.643917	0.0325088		1095	LUZP2	-0.704953	0.0154043		4104	TIMM8A	0.792769	0.00360881
2150	SH3BP4	-0.643883	0.0325211		1364	PCDHGA9	-0.705447	0.0153008		1176	EMP2	0.792657	0.003617
1734	PDIA6	-0.643812	0.0325463		178	C16orf88	-0.705498	0.0152902		2613	MYCBP	0.792645	0.0036179
1508	MRPS27	-0.643806	0.0325486		812	HSPA1A	-0.705577	0.0152736		3121	PPP2R5C	0.792643	0.00361804
2627	WBP5	-0.64377	0.0325614		1381	PDZD2	-0.705643	0.0152598		1272	FAM175A	0.792595	0.00362153
1762	PHKB	-0.643642	0.0326074		506	EMP1	-0.70572	0.0152437		109	AKR1E2	0.792453	0.00363191
696	EIF3I	-0.6436	0.0326222		519	EPGN	-0.705749	0.0152376		314	ATP6V0D1	0.792421	0.00363421
2748	ZNF843	-0.643509	0.032655		1055	LOC728024	-0.706762	0.0150275		2682	NDUFAF4	0.792397	0.00363598
1113	JAGN1	-0.643475	0.032667		245	CASK	-0.706994	0.0149796		1629	GREM2	0.79236	0.0036387
1027	HRH4	-0.643418	0.0326874		1196	MMP2	-0.707079	0.0149621		3197	PSMD10	0.79226	0.00364602
482	CNGB1	-0.643277	0.0327382		296	CDRT1	-0.707478	0.0148802		3297	RAP1A	0.792255	0.00364638
1824	POTEE	-0.643193	0.0327683		1543	RC3H2	-0.70774	0.0148265		4713	ZNF775	0.792137	0.00365505
2073	RTN4RL1	-0.643174	0.0327753		53	AMOTL1	-0.707959	0.0147818		2316	MACF1	0.792079	0.00365931
971	GSTM1	-0.642992	0.0328406		1844	SYTL4	-0.708021	0.0147692		1664	H2AFV	0.791988	0.00366603
2663	YPEL2	-0.642901	0.0328735		1134	MCC	-0.708214	0.0147298		4349	UBE2Q2	0.791985	0.0036662
2206	SLC39A14	-0.642775	0.0329186		1283	NOS1AP	-0.708215	0.0147296		1453	FTSJ3	0.791887	0.00367342
1706	PCBD1	-0.642744	0.0329301		1126	2019-03-08	-0.708259	0.0147205		4265	TRIM37	0.791817	0.0036786
1163	KIAA0196	-0.642729	0.0329353		562	FAM171B	-0.708287	0.014715		1092	DYNC1LI1	0.791669	0.00368955
1056	IFFO2	-0.642683	0.032952		864	ITGA8	-0.708361	0.0146998		861	CRIP2	0.791658	0.00369038
2215	SLMO2	-0.642677	0.0329542		2021	VGLL4	-0.7087	0.0146312		1319	FAM83D	0.791616	0.00369347
2587	UMPS	-0.642619	0.0329749		531	ESM1	-0.708813	0.0146081		170	AP1S2	0.791586	0.00369567
1971	REXO2	-0.642532	0.0330066		581	FAT3	-0.708843	0.0146021		3146	PRKACG	0.791571	0.00369684
2014	RPL23	-0.642418	0.0330475		790	HMCN1	-0.708989	0.0145726		495	C1orf198	0.791532	0.00369967
2270	SPINK13	-0.64233	0.0330795		160	C11orf63	-0.709294	0.014511		2046	LAMA4	0.791457	0.00370524
396	CDC14C	-0.642294	0.0330925		1210	MRC2	-0.709303	0.0145092		4264	TRIM32	0.791356	0.00371277
2224	SMCR8	-0.642261	0.0331046		1335	PANK3	-0.709393	0.0144913		1355	FCF1	0.791222	0.00372276
509	CP	-0.642237	0.033113		909	KIF26B	-0.709469	0.014476		3300	RAP1GDS1	0.791145	0.00372847
2284	SRCRB4D	-0.642153	0.0331435		116	B3GNT9	-0.709632	0.0144432		180	APBB2	0.791128	0.00372975
2355	TAF1D	-0.642142	0.0331476		1516	RACGAP1P	-0.709711	0.0144274		4183	TMEM55A	0.791061	0.00373471
2017	RPL23P8	-0.642114	0.0331577		2076	ZFP64	-0.709784	0.0144126		2373	MAPRE2	0.790989	0.00374012
2	A4GALT	-0.642094	0.0331648		181	C18orf32	-0.709823	0.0144049		1946	KDELC2	0.790816	0.00375305
1151	KCTD7	-0.641994	0.0332011		161	C11orf87	-0.710176	0.0143343		3176	PRPSAP1	0.790727	0.00375969
1067	IGFBP1	-0.641896	0.0332366		1072	LRP4-AS1	-0.710596	0.0142507		3585	SERINC1	0.790697	0.00376194
500	COPZ1	-0.641895	0.0332371		445	DLL4	-0.710673	0.0142353		3099	PPM1A	0.790567	0.00377177
2505	TPRG1L	-0.641887	0.0332401		649	FRMD6	-0.710915	0.0141873		2013	KLHDC8A	0.790551	0.00377294
1858	PRKX	-0.641814	0.0332665		554	FAM129A	-0.710955	0.0141795		255	ARMC5	0.790468	0.00377921
2043	RPS11	-0.641682	0.0333143		978	LOC100128054	-0.710962	0.0141779		11	AATK	0.790412	0.0037834
622	DMC1	-0.641511	0.0333766		310	CHIC2	-0.710991	0.0141723		2090	LINC00028	0.790293	0.0037924
854	FNIP1	-0.641501	0.0333801		1150	MEGF9	-0.711104	0.0141499		2717	NIPAL2	0.7902	0.00379942
743	ERCC5	-0.641475	0.0333897		936	L2HGDH	-0.711209	0.0141293		2032	KPNA3	0.790066	0.00380953
411	CDKN2D	-0.641397	0.0334182		566	FAM182B	-0.711283	0.0141147		351	BAG5	0.789845	0.00382631
289	C4orf52	-0.641389	0.0334208		623	FLJ30838	-0.711299	0.0141115		330	AWAT2	0.789827	0.00382769
1130	KCND1	-0.641288	0.0334579		270	CCL26	-0.711334	0.0141046		665	CD99L2	0.789823	0.00382796
1698	PARP4	-0.641236	0.0334767		2059	ZBED6	-0.711405	0.0140904		3751	SMAD6	0.789814	0.00382865
1990	RNF13	-0.641156	0.0335059		1719	SLC6A17	-0.711513	0.0140692		2917	PCGF6	0.789811	0.00382888
973	GTF2F1	-0.641141	0.0335113		30	ADCYAP1R1	-0.711583	0.0140555		1719	HIPK1	0.789696	0.00383766
625	DNAJA4	-0.640939	0.0335852		486	EFCAB1	-0.711855	0.014002		1901	KANK3	0.789546	0.00384911
2741	ZNF776	-0.640765	0.0336489		901	KIAA1211	-0.711883	0.0139964		3225	PTPN12	0.789512	0.00385166
522	CRIM1	-0.640686	0.0336779		1217	MSH6	-0.711916	0.01399		355	BAP1	0.789449	0.00385647
2678	ZDHHC9	-0.640474	0.0337554		1011	LOC100887755	-0.71195	0.0139834		198	APPL2	0.789416	0.00385902
1946	RASSF8	-0.640422	0.0337744		1338	PAPSS1	-0.71221	0.0139324		934	CYR61	0.789301	0.00386779
2709	ZNF385D	-0.640326	0.0338098		1222	MURC	-0.712384	0.0138984		2250	LRFN3	0.789223	0.00387382
2187	SLC27A5	-0.640181	0.0338631		865	ITGB1	-0.712439	0.0138877		232	ARHGEF2	0.789107	0.00388268
898	GBA	-0.640128	0.0338825		2020	VGLL3	-0.712675	0.0138418		1221	EXOC3L1	0.789067	0.00388578
935	GNB2L1	-0.64	0.0339295		345	COL1A2	-0.712759	0.0138253		3054	PLEKHA8	0.789048	0.0038872
1387	MAOB	-0.639968	0.0339415		1666	SGCE	-0.712874	0.013803		3913	ST6GALNAC4	0.788934	0.00389598
2268	SPG21	-0.639924	0.0339576		1870	TCTE3	-0.712923	0.0137935		3129	PPP5C	0.788759	0.00390954
133	ASB4	-0.639922	0.0339583		1928	TMSB15B	-0.713011	0.0137764		1202	ERC1	0.788724	0.00391222
2351	TACR2	-0.639901	0.033966		2087	ZNF167	-0.71313	0.0137533		616	CCDC111	0.788682	0.00391542
1277	LOC100507032	-0.639887	0.0339713		412	DAAM1	-0.713163	0.0137469		1199	EPN2	0.788531	0.00392712
2579	UBXN8	-0.639794	0.0340054		1975	TTC5	-0.713177	0.0137443		4468	WDR82	0.788321	0.00394346
2621	VTN	-0.639718	0.0340337		1983	TUBB2B	-0.713525	0.0136769		1349	FBXO45	0.788317	0.00394378
385	CD207	-0.639577	0.0340857		705	GNG13	-0.713577	0.013667		1936	KCNQ5	0.788289	0.0039459
1025	HPR	-0.639372	0.0341614		882	KCNE4	-0.713995	0.0135867		442	C12orf68	0.788265	0.00394776
1658	OR9A4	-0.639294	0.0341904		185	C1orf109	-0.714026	0.0135806		1816	IGFBP7	0.788178	0.00395455
2658	YARS2	-0.639292	0.0341909		1745	SNORA5A	-0.71416	0.013555		3018	PIP4K2B	0.788144	0.00395722
1019	HOXD11	-0.63921	0.0342216		2103	ZNF420	-0.714266	0.0135346		673	CDC42EP1	0.788129	0.00395835
235	C12orf57	-0.639089	0.0342661		736	GPX8	-0.714347	0.0135191		1322	FAM86DP	0.788102	0.0039605
659	DUT	-0.639061	0.0342765		660	FZD2	-0.714348	0.013519		2880	PBRM1	0.788059	0.00396385
2161	SIPA1L3	-0.638986	0.0343044		1450	PPP4R2	-0.714573	0.0134759		2837	OSBPL5	0.787998	0.00396859
46	AGPS	-0.638929	0.0343254		1475	PRSS1	-0.714983	0.0133978		557	C9orf69	0.787975	0.00397039
1932	RAB5B	-0.638899	0.0343367		413	DACT1	-0.715302	0.0133372		2348	MAP1S	0.787907	0.0039757
570	CYP4F11	-0.638842	0.0343578		634	FLT1	-0.71533	0.013332		3814	SNX12	0.787861	0.00397933
972	GSTT2	-0.63884	0.0343585		1557	RGAG1	-0.71541	0.0133168		2264	LRRC33	0.787847	0.00398038
1160	KHDRBS3	-0.638791	0.0343768		135	BICD1	-0.715515	0.013297		427	C10orf54	0.787682	0.00399335
718	EMC4	-0.638782	0.0343801		557	FAM133A	-0.715576	0.0132855		697	CDS2	0.787524	0.00400573
802	FAM96A	-0.638728	0.0344003		1610	RTN4RL2	-0.715649	0.0132716		4426	VEZF1	0.787461	0.00401068
917	GIPC2	-0.638624	0.0344388		1758	SNORD46	-0.715782	0.0132465		3790	SNORA71C	0.787441	0.00401224
2744	ZNF784	-0.638617	0.0344413		1868	TCN1	-0.715834	0.0132368		1792	IBA57	0.787357	0.00401886
2595	UQCRC2	-0.638591	0.034451		1672	SH3PXD2A	-0.715856	0.0132327		4558	ZEB2	0.787282	0.0040248
276	C2CD4B	-0.638517	0.0344785		1804	SSFA2	-0.715871	0.0132298		1547	GLRX3	0.787007	0.00404649
2632	WDR36	-0.638461	0.0344995		84	ARHGEF26	-0.715916	0.0132213		4435	VPS4B	0.786815	0.00406174
1722	PCMTD2	-0.638363	0.034536		776	HGF	-0.71639	0.0131322		583	CAMKK2	0.786776	0.00406486
2220	SMARCAL1	-0.638288	0.034564		1589	RPL13AP3	-0.71647	0.0131172		3264	RAB23	0.786737	0.00406795
1869	PRPSAP2	-0.638201	0.0345967		1748	SNORA70F	-0.716539	0.0131043		98	AGTR2	0.786613	0.00407782
2428	TMED5	-0.638193	0.0345996		313	CHMP3	-0.716706	0.0130732		2532	MLH1	0.786524	0.00408494
327	CAPG	-0.63819	0.0346008		1596	RPL7L1	-0.716759	0.0130633		1640	GSK3B	0.786471	0.00408915
24	ACTG1	-0.637971	0.0346823		517	EPC1	-0.716826	0.0130507		4479	WNK3	0.786422	0.00409304
1760	PHF16	-0.637885	0.0347147		2106	ZNF486	-0.717126	0.0129949		761	CLEC11A	0.786419	0.00409331
2168	SLC10A3	-0.63784	0.0347314		949	LDLRAD3	-0.717294	0.0129636		1239	FAM109B	0.786352	0.00409863
54	AKR1C1	-0.637817	0.0347399		1399	PHF10	-0.717337	0.0129556		2744	NOS2	0.786063	0.00412178
540	CTF1	-0.63779	0.0347503		94	ASIC1	-0.717467	0.0129316		2751	NPAS1	0.786029	0.00412449
2487	TMTC4	-0.637748	0.0347657		698	GLUD2	-0.717573	0.012912		4229	TP53	0.785784	0.00414422
2258	SORCS2	-0.637735	0.0347706		1032	LOC338739	-0.717726	0.0128837		1163	ELK3	0.785558	0.00416252
672	EEF1D	-0.637687	0.0347888		1092	LUC7L2	-0.718085	0.0128174		4080	TGFB1I1	0.785439	0.00417214
254	C1D	-0.637429	0.0348855		397	CXCL12	-0.718269	0.0127835		21	ABHD5	0.785354	0.00417901
1954	RBM43	-0.637407	0.0348936		352	COL5A2	-0.718364	0.0127661		1696	HECA	0.785314	0.00418225
135	ASCC1	-0.637275	0.0349435		1165	MGC21881	-0.718616	0.0127198		2325	MAGEE1	0.785281	0.00418492
1841	PPP1R8	-0.637203	0.0349703		1777	SOX4	-0.718776	0.0126906		1123	EFNB2	0.78527	0.00418581
449	CHRNB1	-0.637186	0.0349767		1643	SEL1L2	-0.718839	0.0126791		2648	NAALADL1	0.785187	0.00419254
2441	TMEM145	-0.637081	0.0350162		842	IL17REL	-0.718865	0.0126745		4589	ZNF148	0.784963	0.00421081
1942	RALY	-0.637014	0.0350414		1113	MAP1B	-0.719272	0.0126002		3543	SDHAF2	0.784942	0.00421254
577	D4S234E	-0.637014	0.0350416		365	CREB3L1	-0.71929	0.012597		349	BAG2	0.784883	0.00421736
316	CACNB4	-0.636996	0.0350481		1384	PEAK1	-0.719313	0.0125928		1061	DPH3	0.784861	0.00421915
2566	UBE2L3	-0.636972	0.0350573		2100	ZNF391	-0.71941	0.0125751		4730	ZNF878	0.784635	0.00423765
226	C10orf54	-0.636914	0.035079		1191	MMP10	-0.719791	0.0125062		1948	KDM4D	0.784634	0.00423771
2530	TSC22D4	-0.63685	0.0351031		289	CDH3	-0.719966	0.0124745		4217	TNS1	0.784543	0.00424521
2694	ZNF177	-0.636808	0.0351193		1334	PALLD	-0.720074	0.012455		4294	TSPAN14	0.784394	0.00425744
2697	ZNF214	-0.636749	0.0351413		748	GTF3C4	-0.720081	0.0124538		2200	LOC400456	0.78421	0.00427254
2419	TLR9	-0.636537	0.0352215		881	KCND2	-0.720139	0.0124432		1578	GNL3L	0.78418	0.00427504
1038	HSP90B1	-0.636509	0.035232		74	APOL5	-0.720222	0.0124283		3314	RASGRP3	0.784124	0.00427968
2280	SQLE	-0.636451	0.0352538		57	ANGPTL2	-0.720281	0.0124177		4607	ZNF275	0.784098	0.00428184
1761	PHF20	-0.636394	0.0352755		1245	NAV1	-0.720406	0.0123952		1899	KALRN	0.784085	0.00428287
237	C12orf60	-0.636372	0.0352839		2	AARSD1	-0.720529	0.0123732		3587	SERINC5	0.784048	0.00428595
1569	NCL	-0.63637	0.0352845		912	KIF5A	-0.720554	0.0123685		3703	SLC38A2	0.784032	0.00428726
2098	SCAMP2	-0.636364	0.0352867		90	ARSG	-0.720647	0.012352		2126	LOC100130776	0.783992	0.00429058
830	FHL5	-0.636339	0.0352962		1225	MYADML2	-0.720717	0.0123394		2546	MMP2	0.783983	0.00429134
1021	HOXD9	-0.636225	0.0353394		154	BVES	-0.720933	0.0123008		711	CEP41	0.783798	0.00430661
1796	PLD3	-0.636153	0.0353669		893	KCTD20	-0.721232	0.0122474		4545	ZCCHC18	0.783468	0.00433411
2090	SARS	-0.636107	0.035384		837	IGFBP7	-0.721368	0.0122232		3027	PIWIL3	0.78346	0.00433475
1818	POLR2E	-0.636069	0.0353987		508	EMR3	-0.721433	0.0122117		379	BGN	0.783456	0.00433505
2671	ZBTB3	-0.636013	0.0354198		803	HSD11B1	-0.721931	0.0121233		2568	MRFAP1	0.783348	0.00434406
2607	VDAC1	-0.635817	0.0354941		1195	MMP16	-0.722197	0.0120763		2598	MTMR6	0.783334	0.00434527
308	C8orf22	-0.635795	0.0355025		223	C9orf64	-0.72248	0.0120265		916	CYB5D1	0.783324	0.00434609
1417	MEGF6	-0.635778	0.0355092		1356	PCDH7	-0.722776	0.0119745		181	APC	0.783275	0.0043502
2646	WNT3	-0.635699	0.0355391		1904	TMEM158	-0.722801	0.0119701		4146	TMEM132B	0.782987	0.00437431
886	GABRQ	-0.635661	0.0355536		2137	ZNF776	-0.722835	0.0119642		951	DAPK3	0.782907	0.00438101
656	DUOX1	-0.635653	0.0355566		1180	MIR4442	-0.722859	0.01196		3362	RFTN1	0.782896	0.00438195
2094	SBF2-AS1	-0.63565	0.0355577		848	INHBA	-0.723035	0.0119291		2881	PBX1	0.782886	0.00438276
119	ARL4C	-0.635589	0.0355809		65	ANTXR1	-0.724084	0.0117469		580	CAMK2G	0.782864	0.00438463
150	ATP5A1	-0.635505	0.035613		1125	2019-03-04	-0.724437	0.011686		3635	SHISA5	0.782807	0.00438937
2719	ZNF543	-0.635477	0.0356236		1681	SHPRH	-0.724561	0.0116647		1442	FRMD3	0.782791	0.00439073
2171	SLC16A10	-0.635472	0.0356254		375	CRYBG3	-0.724624	0.0116539		691	CDKL5	0.782767	0.00439275
494	COMMD8	-0.635414	0.0356475		156	C10orf55	-0.724903	0.0116059		3132	PPTC7	0.782663	0.00440154
1346	LRP1	-0.635276	0.0357001		1145	MED30	-0.72526	0.0115449		4207	TNFSF15	0.782606	0.00440632
2653	XK	-0.635208	0.0357262		1871	TEAD1	-0.725304	0.0115373		2184	LOC284412	0.782523	0.00441334
125	ARPC1B	-0.635207	0.0357264		1880	TGFB2	-0.725389	0.0115229		397	BOC	0.782523	0.00441336
2051	RPS27L	-0.635053	0.0357852		505	EMILIN1	-0.72549	0.0115056		4731	ZNF880	0.782445	0.00441994
965	GRIN2B	-0.635047	0.0357875		485	EEF1A1	-0.725717	0.011467		55	ADAM15	0.782395	0.00442412
2452	TMEM182	-0.635033	0.0357931		491	EFNB2	-0.725847	0.011445		4111	TIRAP	0.782272	0.00443459
1432	MFN1	-0.634996	0.0358073		655	FSTL1	-0.726042	0.0114119		4421	VASP	0.782198	0.00444085
2604	VAPA	-0.634963	0.0358197		1139	MDFI	-0.72614	0.0113954		1526	GIMAP6	0.782131	0.00444652
166	AXL	-0.634922	0.0358353		510	ENC1	-0.72666	0.0113077		3496	SAE1	0.78204	0.00445428
2392	TFB2M	-0.634881	0.0358509		1479	PRTG	-0.72679	0.0112858		1960	KIAA0355	0.782027	0.00445539
1935	RAB8A	-0.634703	0.0359191		444	DLGAP1	-0.727363	0.01119		2937	PDE4B	0.781976	0.0044597
1123	JUP	-0.634611	0.0359545		621	FLJ27354	-0.727414	0.0111814		4532	ZBTB47	0.781963	0.00446085
918	GJD4	-0.634558	0.035975		455	DOC2B	-0.727443	0.0111765		1891	JDP2	0.781946	0.00446227
601	DDX1	-0.63449	0.0360011		373	CRSP8P	-0.727454	0.0111747		4182	TMEM53	0.781869	0.00446883
261	C1orf233	-0.63448	0.0360046		1395	PGM5-AS1	-0.727484	0.0111697		2446	METTL4	0.781774	0.00447693
2101	SCARB2	-0.634463	0.0360112		766	HDX	-0.7276	0.0111504		1031	DNAAF2	0.78173	0.0044807
1965	RELL1	-0.634332	0.0360616		95	ASPN	-0.72763	0.0111454		4287	TSG101	0.781687	0.00448432
539	CTDSP2	-0.634265	0.0360875		1593	RPL39L	-0.727639	0.0111439		3104	PPM1K	0.781673	0.00448555
2506	TPST1	-0.634252	0.0360925		2048	XRRA1	-0.728363	0.011024		4259	TRIM16	0.781481	0.004502
644	DPF2	-0.634235	0.0360987		2058	ZAK	-0.728506	0.0110003		2420	MED17	0.781391	0.0045097
1236	LIX1	-0.634225	0.0361025		257	CCDC23	-0.729048	0.0109112		2089	LIN9	0.781383	0.0045104
537	CTCFL	-0.634223	0.0361033		1296	NREP	-0.729214	0.0108841		4289	TSHZ2	0.781382	0.00451051
471	CLNS1A	-0.634195	0.0361142		1682	SHROOM2	-0.729222	0.0108828		2792	NUCKS1	0.781374	0.00451119
1640	NUDT5	-0.634131	0.0361391		1656	SERTAD4	-0.729403	0.0108532		4249	TRAF7	0.781367	0.00451177
325	CAP1	-0.634017	0.0361828		1198	MN1	-0.72952	0.0108342		4244	TPSD1	0.781362	0.00451219
2489	TNFRSF10A	-0.633973	0.0361995		899	KIAA1147	-0.729672	0.0108093		319	ATP8B2	0.781348	0.00451338
148	ATP2C1	-0.633952	0.0362079		577	FAM86DP	-0.729776	0.0107924		1054	DOCK6	0.781285	0.00451883
2125	2019-09-15	-0.633861	0.0362428		806	HSD3BP4	-0.729821	0.0107851		87	ADSL	0.781241	0.0045226
928	GLUD2	-0.633648	0.0363249		1839	SYNJ2	-0.729869	0.0107774		745	CHST10	0.78113	0.00453213
476	CMIP	-0.633566	0.0363568		1371	PDE3A	-0.730072	0.0107444		4671	ZNF609	0.781123	0.00453279
645	DPH5	-0.633362	0.0364355		1093	LURAP1L	-0.730244	0.0107166		4153	TMEM181	0.781096	0.00453507
550	CUEDC1	-0.633322	0.0364509		2092	ZNF281	-0.730778	0.0106304		2379	MARCKS	0.781024	0.00454125
996	HGSNAT	-0.633271	0.0364706		191	C1orf21	-0.730902	0.0106105		2309	LYSMD2	0.780956	0.00454719
1420	MEPCE	-0.633237	0.0364839		322	CKAP4	-0.731021	0.0105915		4026	TBC1D30	0.780733	0.00456646
1496	MRPL35	-0.633088	0.0365418		548	FADS2	-0.731106	0.0105777		348	BAG1	0.780486	0.00458784
321	CALU	-0.632976	0.036585		384	CTAGE6P	-0.731175	0.0105667		2189	LOC339524	0.780459	0.00459018
1375	LYSMD3	-0.632938	0.0366		1571	RNF144A-AS1	-0.731264	0.0105525		2254	LRP10	0.780312	0.00460302
149	ATP4A	-0.632908	0.0366117		1913	TMEM240	-0.731332	0.0105417		2183	LOC283692	0.780281	0.00460569
2713	ZNF471	-0.632867	0.0366276		1755	SNORD28	-0.731457	0.0105217		4242	TPSAB1	0.780265	0.00460706
598	DDHD2	-0.632801	0.036653		599	FCF1	-0.731927	0.0104469		538	C6orf211	0.780018	0.00462869
1677	PA2G4P4	-0.632706	0.0366899		2051	YEATS4	-0.73193	0.0104464		3374	RGS3	0.780011	0.00462925
67	ANAPC16	-0.63269	0.0366964		604	FEZ1	-0.732042	0.0104287		801	CNTNAP2	0.779841	0.00464417
1378	LZTFL1	-0.632632	0.0367188		1619	SARDH	-0.732345	0.0103806		4256	TRIAP1	0.779745	0.00465258
2174	SLC17A5	-0.632622	0.0367226		112	AVEN	-0.732363	0.0103778		3649	SKI	0.77972	0.00465479
1121	JSRP1	-0.632604	0.0367296		1251	NDE1	-0.732564	0.0103461		4052	TCF12	0.779608	0.00466462
1900	PTPN14	-0.632569	0.0367435		1458	PRKAR2A	-0.732622	0.0103369		4490	WWP2	0.779604	0.00466498
79	ANP32B	-0.63256	0.0367469		1087	LSAMP	-0.73268	0.0103279		4277	TRMT12	0.779528	0.00467166
1214	LEMD1	-0.632534	0.0367571		231	CADM4	-0.732691	0.010326		4306	TSTD2	0.779491	0.00467496
2282	SQSTM1	-0.632446	0.036791		1320	OR7A5	-0.732734	0.0103193		2579	MS4A2	0.77915	0.00470502
1363	LSM1	-0.632385	0.0368151		1088	LSM11	-0.732769	0.0103137		3112	PPP1R16B	0.779043	0.00471453
1337	LOC729970	-0.632336	0.0368339		875	JUN	-0.733042	0.0102709		3005	PIGS	0.778997	0.00471863
2405	THEMIS2	-0.632294	0.0368505		1049	LOC644961	-0.733146	0.0102547		1589	GPAM	0.778988	0.00471936
136	ASIP	-0.632134	0.036913		2133	ZNF749	-0.733843	0.0101458		1722	HMG20A	0.778963	0.00472163
1536	MUL1	-0.632075	0.0369359		1102	MAGED1	-0.734075	0.0101099		259	ARMCX5	0.778815	0.00473481
28	ADAM21P1	-0.632028	0.0369541		19	ADAM19	-0.734421	0.0100564		2618	MYH9	0.778812	0.00473508
266	C1orf94	-0.632028	0.0369541		1059	LOXL1	-0.734714	0.0100111		1411	FLJ43860	0.778793	0.00473672
269	C20orf151	-0.632028	0.0369541		1329	PACRG	-0.73494	0.00997644		4069	TEN1-CDK3	0.77868	0.00474675
272	C21orf54	-0.632028	0.0369541		1931	TNC	-0.735677	0.00986373		2492	MIR4271	0.778654	0.00474907
300	C6orf118	-0.632028	0.0369541		221	C9orf41	-0.736095	0.00980014		4363	UBQLN4	0.778619	0.0047522
533	CSN1S1	-0.632028	0.0369541		1373	PDE6C	-0.736141	0.00979324		4152	TMEM179	0.778615	0.00475262
646	DPPA3	-0.632028	0.0369541		772	HERC2P10	-0.736193	0.00978539		568	CACUL1	0.778603	0.00475365
651	DSCR8	-0.632028	0.0369541		976	LMO3	-0.736562	0.00972956		2518	MIR636	0.778595	0.00475436
814	FBXO47	-0.632028	0.0369541		1006	LOC100507300	-0.736853	0.00968582		3346	RCHY1	0.778547	0.00475869
975	GTF2H2C	-0.632028	0.0369541		380	CSNK1A1P1	-0.736986	0.00966584		431	C11orf73	0.778389	0.00477278
1177	KIRREL3-AS2	-0.632028	0.0369541		1039	LOC400456	-0.737032	0.00965887		2300	LUZP1	0.778329	0.00477815
1198	KRT83	-0.632028	0.0369541		86	ARL4D	-0.737071	0.00965301		4188	TMEM65	0.778276	0.00478288
1231	LINC00446	-0.632028	0.0369541		2084	ZNF132	-0.737686	0.00956127		2360	MAP7D1	0.778187	0.00479087
1233	LINC00538	-0.632028	0.0369541		926	KLHL38	-0.737826	0.00954036		4257	TRIB2	0.778179	0.00479162
1266	LOC100506050	-0.632028	0.0369541		293	CDK8	-0.73785	0.00953685		373	BCORL1	0.777957	0.00481159
1270	LOC100506422	-0.632028	0.0369541		932	KRTAP2-3	-0.738268	0.00947483		3545	SEC13	0.777795	0.00482612
1295	LOC283403	-0.632028	0.0369541		1192	MMP11	-0.738289	0.00947174		679	CDC5L	0.777525	0.00485058
1298	LOC283914	-0.632028	0.0369541		1726	SLIT2	-0.738368	0.00946014		836	CPA3	0.777495	0.00485322
1304	LOC285501	-0.632028	0.0369541		243	CAPN6	-0.738455	0.00944724		2362	MAPK11	0.77747	0.0048555
1314	LOC401324	-0.632028	0.0369541		1828	STXBP5L	-0.73872	0.00940811		2673	NCOA1	0.777345	0.00486682
1325	LOC647107	-0.632028	0.0369541		1189	MLLT11	-0.738817	0.00939385		160	ANO6	0.777168	0.00488295
1376	LYZL2	-0.632028	0.0369541		1075	LRRC17	-0.73888	0.0093846		880	CSNK1E	0.777008	0.0048975
1377	LYZL4	-0.632028	0.0369541		814	HSPA8	-0.739136	0.0093471		3541	SDE2	0.776897	0.00490766
1403	MC4R	-0.632028	0.0369541		918	KLF17	-0.73937	0.00931282		2076	LEPROT	0.776896	0.00490778
1446	MIR1180	-0.632028	0.0369541		684	GEM	-0.739812	0.00924855		43	ACTR1A	0.776824	0.00491433
1450	MIR296	-0.632028	0.0369541		1978	TTF1	-0.740022	0.009218		4408	UTP11L	0.776462	0.00494746
1451	MIR298	-0.632028	0.0369541		364	CPZ	-0.740309	0.00917652		2919	PCMT1	0.776387	0.00495441
1459	MIR4758	-0.632028	0.0369541		922	KLHL14	-0.7406	0.00913454		1542	GLI3	0.776359	0.00495694
1461	MIR5092	-0.632028	0.0369541		708	GOLGA5	-0.740606	0.00913367		3538	SCUBE3	0.776275	0.00496469
1467	MIR744	-0.632028	0.0369541		98	ATE1	-0.740824	0.00910234		3755	SMARCA5	0.776031	0.00498723
1599	NKX2-6	-0.632028	0.0369541		164	C13orf33	-0.740868	0.00909604		3010	PIK3C2B	0.77592	0.00499745
1651	OR10A6	-0.632028	0.0369541		1246	NAV3	-0.741013	0.00907517		3553	SEC24D	0.77592	0.00499748
1655	OR3A2	-0.632028	0.0369541		1819	STARD4-AS1	-0.741093	0.00906373		438	C12orf44	0.775906	0.00499873
1748	PGA4	-0.632028	0.0369541		1020	LOC152742	-0.741271	0.00903831		3985	SYNJ2	0.775876	0.00500159
1859	PRLH	-0.632028	0.0369541		1877	TET1	-0.741282	0.00903675		2540	MMADHC	0.775867	0.00500241
2144	SFTPC	-0.632028	0.0369541		2105	ZNF469	-0.741336	0.00902904		1150	EIF4E	0.775829	0.00500593
2273	SPINT4	-0.632028	0.0369541		964	LINC00087	-0.741343	0.00902797		2943	PDGFRA	0.775822	0.00500655
2600	UTS2R	-0.632028	0.0369541		287	CDH11	-0.741473	0.0090094		1159	ELAVL2	0.77579	0.00500953
2704	ZNF295-AS1	-0.632028	0.0369541		1374	PDGFRA	-0.741505	0.0090049		4251	TRAK2	0.775698	0.00501803
1652	OR10P1	-0.632028	0.0369541		1033	LOC339524	-0.741987	0.00893639		693	CDKN2D	0.775694	0.00501847
1654	OR3A1	-0.632028	0.0369541		1421	PLAU	-0.742025	0.00893102		1353	FBXW11	0.775577	0.00502928
86	AP1M1	-0.63196	0.0369809		1067	LRCH3	-0.742347	0.00888541		428	C11orf16	0.775572	0.00502978
2586	ULBP2	-0.63195	0.0369848		1800	SRPX2	-0.742397	0.00887843		287	ATE1	0.775559	0.005031
669	EDDM3A	-0.63191	0.0370004		785	HIPK3	-0.743356	0.00874392		1591	GPATCH4	0.775496	0.00503685
1602	NLRP11	-0.631789	0.037048		707	GNPNAT1	-0.7434	0.0087378		4019	TAX1BP3	0.775436	0.00504245
2344	SYNM	-0.631762	0.0370583		2098	ZNF354C	-0.743464	0.00872878		3873	SPRY1	0.775137	0.0050703
999	HIF1AN	-0.631741	0.0370664		353	COL6A3	-0.743632	0.00870543		2333	MAML1	0.775129	0.00507109
552	CUL4B	-0.63171	0.0370786		1114	MAP1LC3C	-0.743696	0.00869652		3449	RPIA	0.775092	0.00507458
439	CHI3L1	-0.631607	0.0371192		2156	ZSCAN23	-0.743842	0.0086763		2441	METTL20	0.775053	0.00507823
559	CYB561D1	-0.631593	0.0371245		1560	RGS16	-0.744305	0.00861219		669	CDC27	0.774962	0.00508673
505	COX7A1	-0.631558	0.0371383		1953	TRIM44	-0.744757	0.00855001		4330	TXLNA	0.774946	0.00508822
1731	PDIA3	-0.631508	0.0371577		807	HSP90AA4P	-0.744908	0.00852931		309	ATP2B1	0.774907	0.00509189
787	FAM219B	-0.631476	0.0371704		673	GAP43	-0.745083	0.00850539		1678	HCFC2	0.774578	0.00512287
731	EPB41L4A-AS1	-0.631469	0.0371733		626	FLJ39739	-0.745378	0.0084652		898	CTNNA3	0.774465	0.00513353
795	FAM66A	-0.631416	0.0371939		1920	TMEM59L	-0.746219	0.00835109		144	ANKRD20A12P	0.774405	0.00513913
1374	LYSMD1	-0.631252	0.0372583		642	FNTB	-0.74641	0.00832543		887	CSRP1	0.774404	0.00513927
161	ATP6V1H	-0.631129	0.0373067		1090	LTBP1	-0.746431	0.00832256		4345	UBE2K	0.774355	0.00514392
2639	WDYHV1	-0.631068	0.0373309		966	LINC00242	-0.746445	0.0083207		3094	PPAP2A	0.774324	0.00514679
1428	MEX3D	-0.631035	0.0373439		1252	NDN	-0.746627	0.00829628		2844	P2RX6	0.774316	0.00514761
1326	LOC647979	-0.631011	0.0373532		2134	ZNF750	-0.746741	0.00828089		4208	TNK2	0.774259	0.00515297
2373	TCEB1	-0.631008	0.0373545		277	CD55	-0.746867	0.00826407		1986	KIF13A	0.774229	0.00515583
689	EIF2B3	-0.630964	0.0373716		930	KRBA2	-0.746936	0.0082549		2342	MANEA	0.774212	0.00515739
1140	KCNK15	-0.63082	0.0374286		910	KIF3C	-0.747741	0.00814767		3037	PLA2G4A	0.774197	0.00515883
1285	LOC148189	-0.63076	0.0374522		695	GLI3	-0.747891	0.0081278		453	C15orf39	0.774191	0.00515936
1921	RAB13	-0.630748	0.0374568		408	CYR61	-0.748511	0.00804616		335	B3GALNT2	0.774176	0.0051608
2385	TET3	-0.630743	0.037459		107	ATP8B1	-0.749156	0.00796179		3483	RWDD2B	0.774096	0.00516837
169	B3GNT8	-0.630732	0.0374633		27	ADAMTSL1	-0.749393	0.0079309		4241	TPRG1L	0.77401	0.00517655
2249	SNX12	-0.630665	0.0374896		1153	METTL12	-0.749609	0.00790296		3033	PKI55	0.774002	0.00517732
1832	PPIP5K2	-0.630657	0.0374929		1026	LOC284215	-0.750466	0.00779246		81	ADPRH	0.773998	0.00517776
2179	SLC24A1	-0.630643	0.0374983		620	FLJ22447	-0.750874	0.00774023		1751	HPSE2	0.773897	0.00518731
[truncated: 2,750 more rows]

## Sheet: Table S4
Table S4. List of genes using in geneset enrichment analysis
No	INNER_Min_Hist	INNER_MaxProb_GLCM	OUTER_Energy_HIST	Under80HURatio
1	MYOF	CORO7	CLEC2L	ADH4
2	KLHL21	EXOSC1	SCUBE2	NPTX2
3	PROS1	FBXL6	KIF26A	TNNT1
4	HSPA2	ST20	CYP4B1	MIR933
5	BTF3P11	TMEM175	PZP	GRHL3
6	FAM216A	TP53I13	INMT-FAM188B	IL1R2
7	GXYLT2	SLC25A28	CNTN4	PARK2
8	FLJ23867	POLR2J3	ADAMTS19	OXT
9	C1R	CLCN7	PPM1H	ICAM5
10	BAI2	CDK10	GPIHBP1	HOXC13
11	LOC100128164	PHKG2	GAS1	SNCA
12	PLTP	FAM176C	CPB1	RAB42
13	ALKBH7	SLC12A7	SOX11	KLK1
14	FAM155B	TAF10	IGF2	CLLU1OS
15	LOC100506548	EFCAB4A	DCLK3	HPD
16	FAIM	FAM183B	CD300LG	TEX101
17	LENG9	IRF7	FOXG1	ALDH3A1
18	SPOCK1	CABP7	PRND	GPRC5A
19	CTHRC1	C12orf45	LRRC38	CYP4F11
20	KCNS3	NFKB2	TMEM47	TMC5
21	RSL1D1	SLC25A45	CCDC164	TACSTD2
22	GNAZ	GALNT9	AQP5	MYLPF
23	TRIQK	C16orf7	PLCL1	PTPRZ1
24	SNORD49B	DTX2	ADRA1B	LRG1
25	TNFRSF11B	RNF148	NPY5R	EPCAM
26	CCDC6	LOC100862671	IGF2-AS	LOC254559
27	MXRA8	TRAF2	CDC42EP4	TMEM130
28	POLR3G	ANKRD24	RXFP2	IGSF9
29	DEPTOR	DPP9	OLFM1	RBM24
30	ZNF365	SOLH	TSPAN13	STON2
31	FKBP10	PPP1R35	PCDHAC2	MTHFS
32	RPLP0P2	CHRNA10	EBF3	MGC45800
33	RAB34	FAM173A	NAALAD2	DUSP27
34	SRD5A1P1	IDUA	GABRR1	CBS
35	LOC439990	LOC100507501	SV2B	ZNF365
36	VPREB3	PUS1	NPY1R	ADCK3
37	H3F3A	OGFR	PIK3R6	GOLGA8C
38	FAM110B	LOC100505761	SVEP1	CXADR
39	SAMD1	ZMYND10	VWA5B2	PDX1
40	TPST2	CCDC137	TMEM163	MAGEC1
41	EFNA3	E4F1	ADH1A	OR2T34
42	MMRN1	FUK	MKX	IL13RA2
43	RPLP0	ZNF18	FBLN1	PLK1S1
44	ITPKA	SNORD35A	APOD	GKN2
45	CXADR	SCNN1D	APOLD1	FOXN1
46	CD44	SUV420H2	FOXI2	LOC654342
47	SLC25A43	NOP2	C4orf32	FAM123C
48	LOC100132891	RASSF7	PRRG3	SUGT1P1
49	EPX	LOC100507387	ZDHHC22	APOH
50	CEP192	PAX8	SPRY2	SULT2B1
51	MIR1238	DGKZ	C1QTNF7	CBR3
52	DTD1	LRRC48	NRG3	CXCL1
53	SNCA	CXorf68	PCDH18	ALCAM
54	PLOD2	C11orf48	DACH1	PKP2
55	FHOD3	LOC440356	ROBO2	S100A3
56	KCNK2	NME3	VSTM4	PLAG1
57	C1S	LINC00032	KCNJ8	NWD1
58	BHLHA15	SNHG9	WFS1	CHRNB1
59	ELK2AP	MIR4690	RSPO3	GPC5
60	GBE1	RNF126	HERC2P4	ITPKA
61	CLEC10A	ZMIZ2	RSPO1	ANKRD33B
62	PTPRF	LOC553103	KIAA0494	HOMER2
63	FOXO3B	FLJ21408	TRDN	S100A7
64	PTPRN	THOC6	CPE	TFF2
65	FKBP4	C6orf136	MIR4701	MIR503
66	ABTB2	C7orf43	SH3BP5	CYP4F3
67	LOX	FAM124A	DPP6	SLC7A1
68	DCLK1	CCDC130	SCN4B	NQO1
69	MIR7-3HG	C9orf100	GALR1	AR
70	ERGIC1	KCTD13	OMD	CECR6
71	SBSPON	MGAM	LOXHD1	PGM1
72	MAD2L2	FAM195A	TTYH2	KRT80
73	STBD1	DHX34	PALD1	TMEM159
74	SIRPB2	YDJC	WT1-AS	KCNK2
75	TATDN1	GPD1	SH3TC2	GLUD1P7
76	IL13RA1	ZMYND15	CERS1	GXYLT2
77	NACAP1	FAM138E	PGM5	XG
78	PCDHB4	NT5C	TRIML1	SLC35F3
79	ADAM9	DNASE1L2	ZNF71	OCLN
80	HSPB2	PARP12	CYGB	CTH
81	CCDC110	CCDC162P	ARSH	KCNB2
82	EFNA5	STAC3	BPIFB1	KLRB1
83	PMP22	LINC00174	CCKAR	KCNJ15
84	SULF2	LOC100506421	CEP170P1	LEMD1
85	ZC2HC1A	CNIH2	CES1P2	PLLP
86	GRIN2D	SIRT7	FRG2B	PVRL4
87	LRG1	WDR11-AS1	HTR5A	CDH2
88	KCND3	OXLD1	LRRC3C	MXI1
89	BCKDHA	SLFN13	MIR1237	GPR125
90	TMC5	CCDC24	MIR1469	SLC27A5
91	CBR3-AS1	DGCR10	MIR4440	ADCY8
92	EIF3E	GOLGA8B	MIR549	SLCO1B3
93	ARSK	C1orf159	PAGE4	ZNF185
94	TES	DPRX	SEMG1	AACSP1
95	PGM1	FAM209B	SNORD116-26	CEP70
96	RPS23	AGAP8	ALPPL2	KIAA0930
97	IRS1	LILRB2	ARGFX	RPL4
98	MBLAC2	SLC22A20	BMP10	MXRA8
99	CAST	ETV7	C1orf64	IGSF21
100	TBC1D8B	DDX11L2	CLDN8	DNER

## Sheet: Table S5
Table S5. Pathway enrichment of trait-associated genes
Radiomic feature associated geneset	Pathways	Ratio Of Protein In Gene Set	Number Of Protein In Gene Set	Protein From Network	P value	FDR
INNER_Min_Hist	Eukaryotic Translation Initiation(R)	0.01	112	23	1.1102e-16	5.9952e-14
	SRP-dependent cotranslational protein targeting to membrane(R)	0.0092	103	21	2.6645e-15	7.1942e-13
	Eukaryotic Translation Elongation(R)	0.0076	85	19	1.1657e-14	2.0983e-12
	Eukaryotic Translation Termination(R)	0.0077	86	18	1.7741e-13	2.3951e-11
	Nonsense-Mediated Decay (NMD)(R)	0.0097	108	19	7.4885e-13	8.0875e-11
	Selenoamino acid metabolism(R)	0.0092	103	18	3.421e-12	3.0789e-10
	Ribosome(K)	0.0138	154	21	5.193e-12	3.9986e-10
	rRNA processing(R)	0.0171	191	21	2.5604e-10	1.7155e-08
	Signaling by ROBO receptors(R)	0.018	201	20	3.7172e-09	2.2303e-07
	Signaling events mediated by PTP1B(N)	0.0046	52	6	0.00059216	0.032
INNER_MaxProbability_GLCM	Extracellular matrix organization(R)	0.0233	261	38	1.1102e-16	6.728e-14
	Beta1 integrin cell surface interactions(N)	0.0059	66	17	2.5535e-15	7.7371e-13
	Focal adhesion(K)	0.018	201	19	1.6365e-09	3.3057e-07
	Pathways in cancer(K)	0.0355	397	25	1.4124e-08	1.983e-06
	ECM-receptor interaction(K)	0.0073	82	12	1.8471e-08	1.983e-06
	Regulation of Insulin-like Growth Factor (IGF) transport and uptake by Insulin-like Growth Factor Binding Proteins (IGFBPs)(R)	0.0107	120	14	1.9633e-08	1.983e-06
	Interleukin-4 and 13 signaling(R)	0.0098	110	12	4.1981e-07	3.4598e-05
	Alzheimer disease-presenilin pathway(P)	0.0099	111	12	4.6131e-07	3.4598e-05
	inhibition of matrix metalloproteinases(B)	0.0004	4	4	7.491e-07	5.019e-05
	PI3K-Akt signaling pathway(K)	0.0305	341	20	1.3033e-06	7.8199e-05
	Huma papillomavirus infection(K)	0.028	313	19	1.4835e-06	8.1592e-05
	Post-translational protein phosphorylation(R)	0.0096	107	11	2.2622e-06	0.00011311
	Integrin signalling pathway(P)	0.0141	158	13	3.068e-06	0.00014113
	Beta3 integrin cell surface interactions(N)	0.0038	43	7	9.2731e-06	0.00039874
	Proteoglycans in cancer(K)	0.0183	205	14	1.0436e-05	0.00041746
	Beta5 beta6 beta7 and beta8 integrin cell surface interactions(N)	0.0015	17	5	1.133e-05	0.00041922
	Hypertrophic cardiomyopathy (HCM)(K)	0.0074	83	9	1.2648e-05	0.00044269
	Angiogenesis(P)	0.0059	66	8	1.766e-05	0.00058277
	Dilated cardiomyopathy(K)	0.008	90	9	2.3742e-05	0.000736
	AP-1 transcription factor network(N)	0.0063	70	8	2.6732e-05	0.00080197
	Arrhythmogenic right ventricular cardiomyopathy (ARVC)(K)	0.0064	72	8	3.2563e-05	0.00091177
	AGE-RAGE signaling pathway in diabetic complications(K)	0.009	101	9	5.7375e-05	0.0015491
	Endothelins(N)	0.0055	62	7	9.2285e-05	0.0023994
	Signaling by NOTCH2(R)	0.0026	29	5	0.00013939	0.0034848
	Breast cancer(K)	0.0131	146	10	0.00019118	0.0045883
	Syndecan-4-mediated signaling events(N)	0.0029	32	5	0.00021908	0.0048199
	Syndecan-2-mediated signaling events(N)	0.0029	32	5	0.00021908	0.0048199
	Hippo signaling pathway(K)	0.0138	154	10	0.00029099	0.0061109
	MAPK signaling pathway(K)	0.0228	255	13	0.000385	0.0077
	Validated transcriptional targets of AP1 family members Fra1 and Fra2(N)	0.0033	37	5	0.00042357	0.0081399
	TGF-beta signaling pathway(P)	0.0072	80	7	0.00042842	0.0081399
	ATF-2 transcription factor network(N)	0.0052	58	6	0.00046509	0.0083717
	Signaling by NOTCH1(R)	0.0054	60	6	0.00055471	0.0096974
	TGF-beta signaling pathway(K)	0.0075	84	7	0.00057044	0.0096974
	Urokinase-type plasminogen activator (uPA) and uPAR-mediated signaling(N)	0.0038	42	5	0.00074691	0.0127
	VEGFR3 signaling in lymphatic endothelium(N)	0.0022	25	4	0.00087134	0.0139
	Th1 and Th2 cell differentiation(K)	0.0082	92	7	0.00096575	0.0155
	RNA Polymerase II Transcription(R)	0.0738	826	26	0.0013065	0.0196
	Notch signaling pathway(K)	0.0043	48	5	0.0013447	0.0202
	Osteopontin-mediated events(N)	0.0026	29	4	0.0014987	0.0225
	Relaxin signaling pathway(K)	0.0116	130	8	0.001636	0.0229
	the 41bb-dependent immune response(B)	0.0013	14	3	0.0017434	0.0242
	Osteoclast differentiation(K)	0.0118	132	8	0.0017978	0.0242
	Wnt signaling pathway(P)	0.0239	267	12	0.0018618	0.0242
	Notch signaling pathway(N)	0.0046	52	5	0.0019029	0.0247
	Regulation of nuclear SMAD2/3 signaling(N)	0.0069	77	6	0.0019677	0.0256
	Alpha4 beta1 integrin signaling events(N)	0.0029	33	4	0.0023873	0.0286
	Axon guidance(K)	0.0158	177	9	0.0030731	0.0369
	Regulation of actin cytoskeleton(K)	0.0191	214	10	0.0033481	0.0402
OUTER_Energy_Hist	Neuroactive ligand-receptor interaction(K)	0.0249	278	31	1.2323e-13	7.1353e-11
	Class A/1 (Rhodopsin-like receptors)(R)	0.0275	308	31	1.6945e-12	4.8972e-10
	Heterotrimeric G-protein signaling pathway-Gi alpha and Gs alpha mediated pathway(P)	0.0131	147	20	1.1742e-10	2.2662e-08
	cGMP-PKG signaling pathway(K)	0.015	168	21	1.8128e-10	2.6104e-08
	G alpha (i) signalling events(R)	0.0308	345	27	1.0822e-08	1.2445e-06
	TGF-beta signaling pathway(P)	0.0072	80	13	3.0116e-08	2.8911e-06
	Pathways in cancer(K)	0.0355	397	28	4.9897e-08	4.0916e-06
	Rap1 signaling pathway(K)	0.019	212	19	2.4564e-07	1.7686e-05
	Extracellular matrix organization(R)	0.0233	261	21	3.2503e-07	2.0802e-05
	Cadherin signaling pathway(P)	0.0089	100	13	3.7552e-07	2.1404e-05
	Focal adhesion(K)	0.018	201	18	5.193e-07	2.7004e-05
	Calcium signaling pathway(K)	0.0163	182	17	6.1412e-07	2.8495e-05
	Gap junction(K)	0.0079	88	12	6.476e-07	2.8495e-05
	Netrin-1 signaling(R)	0.0044	49	9	1.5489e-06	6.3507e-05
	ALK1 signaling events(N)	0.0023	26	7	1.9554e-06	7.2239e-05
	Axon guidance(K)	0.0158	177	16	2.0067e-06	7.2239e-05
	ECM-receptor interaction(K)	0.0073	82	11	2.2236e-06	7.5601e-05
	Vascular smooth muscle contraction(K)	0.0108	121	13	3.0115e-06	9.6369e-05
	Glycosaminoglycan metabolism(R)	0.0095	106	12	4.3066e-06	0.0001292
	Dilated cardiomyopathy(K)	0.008	90	11	5.3292e-06	0.00014922
	PI3K-Akt signaling pathway(K)	0.0305	341	22	6.028e-06	0.00016276
	cAMP signaling pathway(K)	0.0179	200	16	9.1666e-06	0.00023833
	G alpha (z) signalling events(R)	0.0021	23	6	1.2776e-05	0.0003194
	Platelet activation(K)	0.0109	122	12	1.7227e-05	0.00041345
	G alpha (q) signalling events(R)	0.0168	188	15	1.8042e-05	0.00041496
	Regulation of actin cytoskeleton(K)	0.0191	214	16	2.0761e-05	0.00045374
	Breast cancer(K)	0.0131	146	13	2.1607e-05	0.00045374
	Endothelin signaling pathway(P)	0.0049	55	8	3.109e-05	0.00060359
	Relaxin signaling pathway(K)	0.0116	130	12	3.1768e-05	0.00060359
	Salivary secretion(K)	0.008	90	10	3.1824e-05	0.00060465
	Morphine addiction(K)	0.0081	91	10	3.4887e-05	0.00062796
	Regulation of lipolysis in adipocytes(K)	0.005	56	8	3.5258e-05	0.00063464
	Signaling by BMP(R)	0.0025	28	6	3.8036e-05	0.00064661
	Apelin signaling pathway(K)	0.0122	136	12	4.878e-05	0.00082926
	Endothelins(N)	0.0055	62	8	7.1309e-05	0.0011409
	Neurotransmitter receptors and postsynaptic signal transmission(R)	0.0128	143	12	7.8126e-05	0.0011597
	Netrin-mediated signaling events(N)	0.0029	32	6	7.8916e-05	0.0011597
	LPA receptor mediated events(N)	0.0056	63	8	7.9576e-05	0.0011597
	Wnt signaling pathway(P)	0.0239	267	17	8.2838e-05	0.0011597
	Phospholipase D signaling pathway(K)	0.0129	144	12	8.3362e-05	0.0011671
	Renin secretion(K)	0.0058	65	8	9.8507e-05	0.0013635
	how progesterone initiates the oocyte maturation(B)	0.0019	21	5	0.00010488	0.0013635
	Integration of energy metabolism(R)	0.0082	92	9	0.00020278	0.0026361
	Chemokine signaling pathway(K)	0.0167	187	13	0.00024952	0.0032438
	Vasopressin regulates renal water homeostasis via Aquaporins(R)	0.0023	26	5	0.00027971	0.0033565
	Cell adhesion molecules (CAMs)(K)	0.013	145	11	0.0003621	0.0043452
	LPA4-mediated signaling events(N)	0.0014	16	4	0.00043798	0.0052558
	Adrenergic signaling in cardiomyocytes(K)	0.0133	149	11	0.00045341	0.0054409
	Ras signaling pathway(K)	0.0205	229	14	0.00052127	0.0057339
	TGF-beta signaling pathway(K)	0.0075	84	8	0.00054164	0.005958
	Potassium Channels(R)	0.0078	87	8	0.00067904	0.0073062
	DAG and IP3 signaling(R)	0.0029	32	5	0.00071184	0.0073062
	GABAergic synapse(K)	0.0079	88	8	0.00073062	0.0073062
	Oxytocin signaling pathway(K)	0.0142	159	11	0.00076915	0.0076915
	Alpha4 beta1 integrin signaling events(N)	0.0029	33	5	0.00081599	0.0081599
	actions of nitric oxide in the heart(B)	0.0029	33	5	0.00081599	0.0081599
	Sphingosine 1-phosphate (S1P) pathway(N)	0.0017	19	4	0.00082826	0.0082826
	Melanoma(K)	0.0063	71	7	0.00098108	0.0088297
	Gap junction trafficking and regulation(R)	0.0008	9	3	0.0010399	0.0093588
	regulation of ck1/cdk5 by type 1 glutamate receptors(B)	0.0019	21	4	0.0011954	0.0108
	Circadian entrainment(K)	0.0086	96	8	0.0012671	0.0114
	Hedgehog signaling pathway(P)	0.0009	10	3	0.0014041	0.0126
	signaling pathway from g-protein families(B)	0.002	22	4	0.001416	0.0127
	Endocrine resistance(K)	0.0088	98	8	0.001441	0.013
	alk in cardiac myocytes(B)	0.0021	23	4	0.0016635	0.0133
	Melanogenesis(K)	0.009	101	8	0.0017369	0.0139
	ALK2 signaling events(N)	0.001	11	3	0.0018395	0.0147
	Cytoskeletal regulation by Rho GTPase(P)	0.0003	3	2	0.001993	0.0159
	Signaling by NOTCH1(R)	0.0054	60	6	0.0020872	0.0165
	BMP receptor signaling(N)	0.0037	41	5	0.0021038	0.0165
	Plasma membrane estrogen receptor signaling(N)	0.0038	42	5	0.0023326	0.0165
	Urokinase-type plasminogen activator (uPA) and uPAR-mediated signaling(N)	0.0038	42	5	0.0023326	0.0165
	phospholipase c-epsilon pathway(B)	0.0011	12	3	0.0023509	0.0165
	Hypertrophic cardiomyopathy (HCM)(K)	0.0074	83	7	0.0023601	0.0165
	activation of camp-dependent protein kinase pka(B)	0.0023	26	4	0.002584	0.0181
	Tight junction(K)	0.0122	137	9	0.0031974	0.0224
	Beta1 integrin cell surface interactions(N)	0.0059	66	6	0.0033268	0.0233
	Muscarinic acetylcholine receptor 2 and 4 signaling pathway(P)	0.0004	4	2	0.0034933	0.0245
	Alpha adrenergic receptor signaling pathway(P)	0.0004	4	2	0.0034933	0.0245
	Glycosaminoglycan biosynthesis - keratan sulfate(K)	0.0013	14	3	0.0036174	0.0253
	Leukocyte transendothelial migration(K)	0.0104	116	8	0.0040074	0.0279
	Signaling pathways regulating pluripotency of stem cells(K)	0.0127	142	9	0.0040295	0.0279
	RAF/MAP kinase cascade(R)	0.018	201	11	0.0046522	0.0279
	Arrhythmogenic right ventricular cardiomyopathy (ARVC)(K)	0.0064	72	6	0.0050462	0.0303
	Signaling by PDGF(R)	0.0046	51	5	0.0052753	0.0317
	Progesterone-mediated oocyte maturation(K)	0.0088	98	7	0.0057753	0.0347
	Gastric acid secretion(K)	0.0067	75	6	0.0061163	0.0367
	Thrombin signalling through proteinase activated receptors (PARs)(R)	0.0015	17	3	0.0061787	0.0371
	gata3 participate in activating the th2 cytokine genes expression(B)	0.0015	17	3	0.0061787	0.0371
	Estrogen signaling pathway(K)	0.0089	100	7	0.0064197	0.0385
	Retrograde endocannabinoid signaling(K)	0.009	101	7	0.0067613	0.0406
	S1P1 pathway(N)	0.0016	18	3	0.0072204	0.0409
	PDGF receptor signaling network(N)	0.0005	6	2	0.007641	0.0409
	Integrin signalling pathway(P)	0.0141	158	9	0.0078706	0.0409
	chrebp regulation by carbohydrates and camp(B)	0.0032	36	4	0.0080454	0.0409
	RET signaling(R)	0.0032	36	4	0.0080454	0.0409
	Signalling by NGF(R)	0.0142	159	9	0.0081804	0.0409
	cystic fibrosis transmembrane conductance regulator (cftr) and beta 2 adrenergic receptor (b2ar) pathway(B)	0.0017	19	3	0.00836	0.0418
	Platelet Aggregation (Plug Formation)(R)	0.0033	37	4	0.0088301	0.0442
	Platelet homeostasis(R)	0.0053	59	5	0.0095323	0.0477
	regulation of bad phosphorylation(B)	0.0018	20	3	0.0095994	0.048
	Retinoid metabolism and transport(R)	0.0034	38	4	0.0096633	0.0483
	EPHB forward signaling(N)	0.0034	38	4	0.0096633	0.0483
Under80HURatio	Eukaryotic Translation Termination(R)	0.0077	86	27	1.1102e-16	7.8826e-15
	Eukaryotic Translation Initiation(R)	0.01	112	28	1.1102e-16	7.8826e-15
	rRNA processing(R)	0.0171	191	29	1.1102e-16	7.8826e-15
	Nonsense-Mediated Decay (NMD)(R)	0.0097	108	27	1.1102e-16	7.8826e-15
	SRP-dependent cotranslational protein targeting to membrane(R)	0.0092	103	28	1.1102e-16	7.8826e-15
	Eukaryotic Translation Elongation(R)	0.0076	85	28	1.1102e-16	7.8826e-15
	Selenoamino acid metabolism(R)	0.0092	103	28	1.1102e-16	7.8826e-15
	Ribosome(K)	0.0138	154	28	1.1102e-16	7.8826e-15
	Signaling by ROBO receptors(R)	0.018	201	28	2.2204e-16	1.3989e-14
	Keratinization(R)	0.0115	129	12	7.1606e-06	0.00040816
	HIF-1-alpha transcription factor network(N)	0.0059	66	7	0.00027559	0.0141
	Metallothioneins bind metals(R)	0.0007	8	3	0.00049129	0.0211
	5-Hydroxytryptamine degredation(P)	0.0007	8	3	0.00049129	0.0211
	FOXA2 and FOXA3 transcription factor networks(N)	0.0036	40	5	0.0010124	0.0405
	Potassium Channels(R)	0.0078	87	7	0.0013748	0.0492
	IL4-mediated signaling events(N)	0.0057	64	6	0.0014071	0.0492

## Sheet: Table S6
Table S6. Survival significance of genes in pathways
Pathways	Genes	Beta	P value	Annotation
PI3K-Akt signaling pathway	ITGA11	-0.724	0.000180547	integrin, alpha 11
	ITGA8	-0.487	0.000470008	integrin, alpha 8
	ITGA2	-0.4	0.0018243	integrin, alpha 2 (CD49B, alpha 2 subunit of VLA-2 receptor)
	ITGB6	0.242	0.0113795	integrin, beta 6
	CREB3L1	0.386	0.0203994	cAMP responsive element binding protein 3-like 1
	ITGB1	0.373	0.0267534	integrin, beta 1 (fibronectin receptor, beta polypeptide, antigen CD29 includes MDF2, MSK12)
	COL1A2	0.465	0.0407843	collagen, type I, alpha 2
	IL4	0.133	0.0777064	interleukin 4
	LAMA2	0.241	0.11824	laminin, alpha 2
	THBS2	-0.264	0.122345	thrombospondin 2
	COL6A3	0.219	0.149153	collagen, type VI, alpha 3
	TNC	0.167	0.202011	tenascin C
	FGF1	-0.13	0.236659	fibroblast growth factor 1 (acidic)
	FGF12	-0.12	0.390713	fibroblast growth factor 12
	FLT1	-0.078	0.631147	fms-related tyrosine kinase 1
	THBS1	0.049	0.674499	thrombospondin 1
	PDGFRA	-0.053	0.745142	platelet-derived growth factor receptor, alpha polypeptide
	GNG13	-0.017	0.763916	guanine nucleotide binding protein (G protein), gamma 13
	FN1	0.036	0.766264	fibronectin 1
	HGF	0.019	0.840016	hepatocyte growth factor (hepapoietin A; scatter factor)
Signaling by NOTCH1	HIF1A	0.359	0.000362695	hypoxia inducible factor 1, alpha subunit (basic helix-loop-helix transcription factor)
	MAML3	-0.382	0.00185547	mastermind-like 3 (Drosophila)
	CDK8	-0.142	0.167764	cyclin-dependent kinase 8
	MAML2	-0.165	0.173545	mastermind-like 2 (Drosophila)
	ADAM10	-0.143	0.281613	ADAM metallopeptidase domain 10
	DLL4	-0.003	0.978874	delta-like 4 (Drosophila)
Wnt signaling pathway	PYGO1	0.396	0.000461103	pygopus family PHD finger 1
	WNT7B	0.191	0.00185605	wingless-type MMTV integration site family, member 7B
	GNA11	-0.263	0.00941591	guanine nucleotide binding protein (G protein), alpha 11 (Gq class)
	GNG13	0.109	0.0326497	guanine nucleotide binding protein (G protein), gamma 13
	SMARCA1	-0.188	0.0587262	SWI/SNF related, matrix associated, actin dependent regulator of chromatin, subfamily a, member 1
	CSNK1A1L	-0.174	0.0747295	casein kinase 1, alpha 1-like
	PCDH7	-0.152	0.108966	protocadherin 7
	BMPR1B	-0.131	0.320023	bone morphogenetic protein receptor, type IB
	FAT3	-0.083	0.456768	FAT atypical cadherin 3
	CDH3	-0.068	0.462712	cadherin 3, type 1, P-cadherin (placental)
	LRP6	-0.034	0.747568	low density lipoprotein receptor-related protein 6
Focal adhesion	ITGA8	-0.544	0.000103518	integrin, alpha 8
	ITGA2	-0.406	0.00241207	integrin, alpha 2 (CD49B, alpha 2 subunit of VLA-2 receptor)
	ITGA11	-0.515	0.00363693	integrin, alpha 11
	COL1A2	0.606	0.00525821	collagen, type I, alpha 2
	ITGB6	0.235	0.0128658	integrin, beta 6
	COL6A3	0.287	0.0698842	collagen, type VI, alpha 3
	ITGB1	0.329	0.0790941	integrin, beta 1 (fibronectin receptor, beta polypeptide, antigen CD29 includes MDF2, MSK12)
	LAMA2	0.278	0.0869138	laminin, alpha 2
	THBS2	-0.286	0.0897371	thrombospondin 2
	FLT1	-0.273	0.121663	fms-related tyrosine kinase 1
	PAK6	-0.18	0.230818	p21 protein (Cdc42/Rac)-activated kinase 6
	JUN	-0.106	0.281663	jun proto-oncogene
	TNC	0.133	0.30056	tenascin C
	PDGFRA	-0.122	0.466772	platelet-derived growth factor receptor, alpha polypeptide
	FLNC	0.05	0.592637	filamin C, gamma
	HGF	-0.039	0.683325	hepatocyte growth factor (hepapoietin A; scatter factor)
	THBS1	0.042	0.732406	thrombospondin 1
	MAPK8	-0.037	0.763132	mitogen-activated protein kinase 8
	FN1	-0.012	0.920945	fibronectin 1
ECM-receptor interaction	ITGA8	-0.686	1.68838e-08	integrin, alpha 8
	ITGA2	-0.452	0.000304795	integrin, alpha 2 (CD49B, alpha 2 subunit of VLA-2 receptor)
	ITGB6	0.263	0.00288039	integrin, beta 6
	ITGA11	-0.453	0.0061931	integrin, alpha 11
	COL1A2	0.469	0.0288153	collagen, type I, alpha 2
	COL6A3	0.273	0.0501872	collagen, type VI, alpha 3
	ITGB1	0.304	0.0631232	integrin, beta 1 (fibronectin receptor, beta polypeptide, antigen CD29 includes MDF2, MSK12)
	LAMA2	0.21	0.0867815	laminin, alpha 2
	TNC	0.16	0.213469	tenascin C
	THBS2	-0.179	0.254827	thrombospondin 2
	FN1	-0.047	0.691546	fibronectin 1
	THBS1	-0.016	0.889245	thrombospondin 1
Regulation of actin cytoskeleton	ITGA8	-0.665	5.96716e-10	integrin, alpha 8
	ITGB6	0.248	0.0026666	integrin, beta 6
	ITGA2	-0.372	0.00331779	integrin, alpha 2 (CD49B, alpha 2 subunit of VLA-2 receptor)
	ITGB1	0.442	0.00663028	integrin, beta 1 (fibronectin receptor, beta polypeptide, antigen CD29 includes MDF2, MSK12)
	PDGFRA	0.286	0.00813675	platelet-derived growth factor receptor, alpha polypeptide
	ITGA11	-0.157	0.202337	integrin, alpha 11
	FN1	0.11	0.243888	fibronectin 1
	FGF1	-0.116	0.283659	fibroblast growth factor 1 (acidic)
	PAK6	-0.034	0.799628	p21 protein (Cdc42/Rac)-activated kinase 6
	FGF12	-0.009	0.941146	fibroblast growth factor 12
Extracellular matrix organization	COL5A1	1.408	0.000152023	collagen, type V, alpha 1
	ITGA11	-0.84	0.000306921	integrin, alpha 11
	ITGA8	-0.551	0.000699491	integrin, alpha 8
	ITGB1	0.74	0.000745053	integrin, beta 1 (fibronectin receptor, beta polypeptide, antigen CD29 includes MDF2, MSK12)
	TIMP2	0.348	0.0275053	TIMP metallopeptidase inhibitor 2
	MMP11	-0.317	0.0306156	matrix metallopeptidase 11 (stromelysin 3)
	COL3A1	-0.744	0.0638778	collagen, type III, alpha 1
	ITGA2	-0.251	0.0857196	integrin, alpha 2 (CD49B, alpha 2 subunit of VLA-2 receptor)
	COL1A2	0.6	0.0880476	collagen, type I, alpha 2
	SPARC	-0.417	0.0981112	secreted protein, acidic, cysteine-rich (osteonectin)
	MMP16	-0.199	0.122572	matrix metallopeptidase 16 (membrane-inserted)
	BMP4	-0.167	0.182361	bone morphogenetic protein 4
	FN1	0.194	0.188586	fibronectin 1
	DDR2	0.193	0.211271	discoidin domain receptor tyrosine kinase 2
	ADAM19	-0.195	0.232304	ADAM metallopeptidase domain 19
	BGN	0.23	0.236841	biglycan
	LRP4	-0.115	0.260586	low density lipoprotein receptor-related protein 4
	LAMA2	0.163	0.264091	laminin, alpha 2
	ADAM10	-0.161	0.276068	ADAM metallopeptidase domain 10
	MMP1	0.099	0.326908	matrix metallopeptidase 1 (interstitial collagenase)
	MMP2	-0.162	0.338433	matrix metallopeptidase 2 (gelatinase A, 72kDa gelatinase, 72kDa type IV collagenase)
	NID1	-0.2	0.405485	nidogen 1
	ITGB6	0.086	0.429485	integrin, beta 6
	PRSS1	0.092	0.447278	protease, serine, 1 (trypsin 1)
	TGFB2	-0.1	0.451452	transforming growth factor, beta 2
	MMP14	0.098	0.478181	matrix metallopeptidase 14 (membrane-inserted)
	LTBP1	0.122	0.480981	latent transforming growth factor beta binding protein 1
	THBS1	0.087	0.514844	thrombospondin 1
	FBN1	-0.161	0.532382	fibrillin 1
	MMP12	-0.06	0.563103	matrix metallopeptidase 12 (macrophage elastase)
	MMP10	-0.048	0.657037	matrix metallopeptidase 10 (stromelysin 2)
	LOXL1	0.054	0.771213	lysyl oxidase-like 1
	COL5A2	-0.061	0.807742	collagen, type V, alpha 2
	TNC	0.032	0.81783	tenascin C
	COL6A3	0.043	0.838887	collagen, type VI, alpha 3
	SERPINH1	0.036	0.839182	serpin peptidase inhibitor, clade H (heat shock protein 47), member 1, (collagen binding protein 1)
	COL8A1	0.009	0.946281	collagen, type VIII, alpha 1

## Sheet: Table S7
Table S7. Gene-set enrichment scores and inferred ralative proporsion of immune cell typesof TCGA-KIRC RNA-seq gene expression profile
attrib_name	Group	years_to_birth	gender	pathologic_stage	pathology_T_stage	pathology_N_stage	pathology_M_stage	overall_survival	status	overallsurvival	selection	INNER_Min_Hist	INNER_MaxProb_GLCM	OUTER_Energy_HIST	Under80HURatio	Macrophages.M2	T.cells.CD4. memory.resting	T.cells.CD8	Macrophages.M1	Mast.cells. resting	Monocytes	Plasma.cells	Macrophages.M0	T.cells.regulatory (Tregs)	NK.cells.resting	T.cells.follicular.helper	B.cells.naive	NK.cells.activated	Neutrophils	PD.1	PD.L1	CTLA4	LAG3	TIGIT	TIM.3	PD.L2	CD27	ICOS	IDO1
TCGA.3Z.A93Z	ES.high	69	male	Stage I	T1	N0	M0	385	0	385,0	1	-0.310236	0.440906	0.427477	-0.153393	0.218532	0.163797	0.0386275	0.087797	0.106303	0.102583	0.0791698	0.00266487	0.0867291	0.0334919	0.0463492	0.0003	0.0107129	0	4.8693	5.1241	3.6196	5.9211	5.1498	10.6106	5.9061	7.0241	3.7598	9.9553
TCGA.AK.3425	ES.high	68	male	Stage I	T1	N0	M0	3343	0	3343,0	1	0.525611	-0.204681	-0.175749	0.476312	0.366307	0.0492365	0.267469	0.0909032	0.0159902	0.0255269	0.00590327	0.0470949	0.0460648	0.0349441	0.0147793	0.0250912	0	0.0106895	7.2799	4.6475	4.5886	8.4815	6.6832	10.6494	7.5116	8.7863	5.6902	9.7537
TCGA.B0.5702	ES.high	71	male	Stage I	T1	N0	M0	2172	0	2172,0	1	-0.0949732	0.473453	0.257847	0.302136	0.285632	0.214458	0.117073	0.00852024	0.0303139	0.0871309	0.0356058	0.00497377	0.094474	0	0.010519	0.00917324	0.0866575	0	4.4932	0	0	8.5077	5.3636	7.9105	4.6662	9.1307	1.9521	5.0252
TCGA.BP.4986	ES.high	75	male	Stage I	T1	N0	M0	785	0	785,0	1	0.350222	-0.361545	0.266828	0.229085	0.405326	0.293442	0	0.0314862	0	0.0670075	0.0502244	0	0.0220815	0.0498891	0.0377837	0	0	0	4.5581	5.5747	4.4602	5.6741	6.082	9.7549	6.9176	6.7033	5.1032	9.495
TCGA.BP.5169	ES.high	70	male	Stage I	T1	N0	M0	193	0	193,0	1	0.381564	0.59089	-0.279222	0.31016	0.189441	0.219439	0.126818	0.0421924	0.00566553	0.00864661	0.204869	0.047107	0.064254	0.0515877	0.0105978	0.0293818	0	0	8.2264	4.0017	6.5773	7.9221	7.5839	9.4793	5.6564	10.9418	5.2918	9.0338
TCGA.CZ.5984	ES.high	51	male	Stage I	T1	N0	M0	2067	0	2067,0	1	0.545135	-0.235375	-0.412558	0.436048	0.316003	0.392404	0	0.0528972	0	0.0438838	0.119746	0	0.0124048	0.0295253	0.00941639	0.0006	0	0	5.0016	4.8775	5.209	6.7143	6.2343	9.2476	5.6012	8.0713	4.9253	9.7649
TCGA.G6.A8L7	ES.high	81	female	Stage I	T1	N0	M0	2133	0	2133,0	1	0.148049	0.599608	-0.226924	-0.0145833	0.112052	0.0726777	0.332988	0.0564126	0.0313106	0.0281528	0	0.00156019	0.103933	0.138538	0.0711358	0	0.0512395	0	6.884	4.1121	5.6106	8.518	5.8837	8.0034	4.3468	7.3823	3.3455	6.1551
TCGA.A3.3335	ES.high	41	male	Stage II	T2	N0	M0	1886	0	1886,0	1	0.473688	0.0755871	-0.413971	0.219745	0.310637	0.31558	0.0253152	0.0537808	0.00832715	0.00344129	0.0644024	0.0426877	0.0280158	0.041957	0.00427192	0.0606722	0	0.0392188	4.4287	8.2036	5.2434	4.7541	4.6852	13.2038	5.6328	6.5216	4.4565	7.1858
TCGA.AK.3451	ES.high	48	male	Stage II	T2	N0	M0	2868	0	2868,0	1	0.1691	0.277191	-0.164474	0.191357	0.360798	0.156144	0.28648	0.0440899	0.0482473	0.0133481	0.00542983	0.00871792	0	0	0.0181911	0.00374286	0.00566313	0.0025883	4.9833	3.7827	2.2717	6.2657	4.9239	11.0522	5.8207	7.8151	4.0836	8.1867
TCGA.BP.4960	ES.high	46	male	Stage II	T2	N0	M0	2172	0	2172,0	1	0.095435	0.53931	0.0538214	0.0766333	0.313123	0.0525683	0.102326	0.0259601	0	0.0665531	0.061115	0.18181	0.0763311	0.00423732	0.0643988	0	0.0187264	0	6.0321	3.8158	5.5254	7.1546	6.2406	9.9016	6.0742	7.9103	4.0865	6.938
TCGA.CZ.5451	ES.high	74	male	Stage II	T2	N0	M0	1929	0	1929,0	1	0.187175	0.0412744	0.0803305	0.035467	0.282133	0.180436	0.11798	0.0380797	0.121096	0.0611493	0.0420048	0.0104776	0.0148441	0.0704569	0.0496986	0.00117178	0.0104724	0	6.3673	5.6665	3.6041	6.4043	6.2338	11.6136	6.2255	7.5547	4.3137	9.5737
TCGA.CZ.5456	ES.high	57	male	Stage II	T2	N0	M0	2422	0	2422,0	1	0.542958	-0.0813726	-0.267616	0.439423	0.374237	0.213318	0.0523497	0.0245141	0	0.00206538	0.0504984	0.110285	0.0523784	0.0358517	0.036346	0.0387934	0	0.00608861	5.5467	4.7037	3.3987	5.2627	6.3104	9.9934	6.5679	8.1316	4.4119	7.0645
TCGA.B0.5097	ES.high	59	female	Stage III	T3	N0	M0	665	0	665,0	1	0.447242	-0.511203	0.414777	0.104701	0.352578	0.195684	0.012196	0.0283237	0.0349045	0	0	0.278998	0.0113921	0.0120576	0.00709561	0.0334539	0	0.00630925	5.4952	5.7939	6.3242	6.1939	7.0351	9.7073	7.7426	6.9818	6.5868	9.8336
TCGA.B0.5108	ES.high	54	male	Stage III	T3	N0	M0	1782	0	1782,0	1	0.406256	-0.313131	0.28263	0.221085	0.351657	0.237524	0.0308273	0.0678892	0.00146892	0.0211247	0	0.154937	0.0279819	0.0681798	0	0.0276113	0	0	6.8227	6.9938	6.4103	8.0198	7.214	10.434	8.525	7.962	5.5244	10.5684
TCGA.B0.5116	ES.high	52	male	Stage III	T3	N0	M0	1274	0	1274,0	1	0.493007	-0.388319	0.19681	0.385758	0.234287	0.260777	0.0375531	0.0796747	0.0405207	0.0267986	0.128136	0	0.0314274	0.040828	0.0725711	0.00942493	0.0371791	0	3.4833	2.8298	1.9453	5.281	4.9418	7.3059	5.235	6.4466	3.4297	9.265
TCGA.B0.5400	ES.high	59	female	Stage III	T3	N0	M0	1733	0	1733,0	1	0.288339	0.515317	-0.029422	0.032503	0.286031	0.179547	0.170014	0.0334787	0	0.0074633	0.00459425	0.124255	0.0268835	0.0321957	0.00693788	0.0220966	0.0355617	0.0482518	6.0765	6.2274	4.077	6.8282	6.108	12.627	6.2558	7.0578	4.347	8.5832
TCGA.B0.5696	ES.high	69	male	Stage III	T3	N0	M0	2609	0	2609,0	1	0.290838	0.0622282	0.189281	0.28285	0.327062	0.120505	0.155149	0.0702672	0.0270562	0.0771976	0.0465297	0	0.0292102	0.0508385	0.011047	0.0824446	0	0.0026933	4.4371	6.9025	3.3083	5.977	4.7552	9.8015	6.7908	6.4234	3.3083	10.5614
TCGA.B8.5550	ES.high	71	male	Stage III	T3	N0	M0	1476	0	1476,0	1	0.366505	-0.351301	0.334708	0.0372459	0.45956	0.128968	0.0552814	0.0539607	0.0222777	0.0007	0.0238463	0.126057	0.0485611	0.0370819	0.00789014	0.0316	0	0.00420675	5.4815	5.9696	2.9412	6.5148	5.4136	13.8982	6.7115	6.6107	3.0346	7.7909
TCGA.BP.4351	ES.high	51	female	Stage III	T3	N0	M0	970	0	970,0	1	-0.12106	0.418675	0.243933	-0.0196588	0.25839	0.163766	0.140024	0.0406822	0.0628771	0.0603136	0.058244	0	0.0504359	0.0959237	0.0451488	0.00122366	0.0229707	0	5.4693	4.2511	4.7393	6.1843	4.6643	10.2217	5.7488	7.2624	3.9052	10.2919
TCGA.BP.5191	ES.high	79	male	Stage III	T3	N0	M0	967	0	967,0	1	0.318671	0.476185	-0.469077	0.398308	0.183403	0.288524	0.10132	0.0693542	0.0153933	0.0189185	0.0373889	0.0802342	0.0905612	0.0690292	0.0349585	0	0.00572196	0	8.0198	4.6793	7.3442	8.0866	7.9111	10.2352	6.4578	10.0838	7.376	11.3824
TCGA.BP.5198	ES.high	72	male	Stage III	T3	N0	M0	603	0	603,0	1	0.485513	-0.29899	0.204426	0.280741	0.259806	0.186999	0.0428859	0.0324847	0.0243669	0	0.00622883	0.326106	0.0257137	0.0339181	0	0.0402142	0	0.00409603	6.3813	4.3615	5.5625	6.3215	6.2592	13.277	6.7969	7.6273	5.3395	7.5482
TCGA.CJ.4873	ES.high	85	female	Stage III	T3	N0	M0	2259	0	2259,0	1	0.157824	0.683544	-0.233769	0.0751877	0.344254	0.22103	0.171453	0.0315083	0.00712845	0.022593	0.00850952	0.0445099	0.0615105	0.0441097	0.0182524	0.0227579	0	0	7.0103	4.6039	5.8653	8.8032	7.4169	11.6956	6.579	9.0454	5.4694	9.0389
TCGA.CJ.4869	ES.high	49	male	Stage III	T2	N1	M0	2554	0	2554,0	1	0.100197	0.554234	-0.253512	0.240059	0.179018	0.157313	0.449039	0.027008	0.0048124	0.0147141	0.0667976	0	0.0593154	0	0.028838	0	0.0131447	0	8.9386	5.9116	6.2994	10.1712	8.2125	11.4222	6.9453	11.0223	6.0853	9.0591
TCGA.BP.4761	ES.high	57	male	Stage III	T3	N1	M0	182	0	182,0	1	0.317554	0.544238	-0.214532	0.28106	0.166332	0	0.40133	0.0601253	0.0180157	0.0227875	0.146325	0	0.11265	0	0.0524759	0	0.0199599	0	7.563	4.7821	5.2861	8.4966	6.7422	8.7739	5.6006	9.7517	5.3045	8.8695
TCGA.A3.3319	ES.high	70	male	Stage I	T1	Nx	M0	1130	0	1130,0	1	0.432926	0.272387	-0.443665	0.393546	0.32711	0.209952	0.0695361	0.0773518	0.00237776	0.115171	0.0746551	0	0.0429578	0.0546409	0.0169428	0	0	0.00930492	5.3992	4.3587	4.2532	6.6126	5.6586	9.5462	6.2917	6.6135	4.3587	7.3123
TCGA.A3.A6NI	ES.high	47	male	Stage I	T1	Nx	M0	1018	0	1018,0	1	0.0733546	0.549113	-0.325984	0.134877	0.457937	0.191767	0.00819365	0.020888	0.0610079	0.0957629	0	0	0.0238306	0.0418143	0.0246328	0	0.035391	0	4.2237	4.918	4.1955	5.4457	3.8065	10.0183	6.0901	4.5106	2.0867	7.3298
TCGA.AK.3434	ES.high	72	male	Stage I	T1	Nx	M0	2087	0	2087,0	1	0.160541	0.212337	0.586197	0.220054	0.193118	0.178809	0.193763	0.0897523	0	0.0220951	0.0928699	0.0319301	0.0834934	0.0522754	0.0502815	0.00228547	0.00932598	0	5.9123	5.0262	5.2351	5.5275	5.6939	8.4998	7.1151	7.8141	4.1636	9.8854
TCGA.AK.3458	ES.high	48	male	Stage I	T1	Nx	M0	1168	0	1168,0	1	0.15085	0.253425	-0.184218	0.215081	0.196742	0.204968	0.199918	0.0757802	0.0770841	0.0028691	0.0556793	0	0	0.0338163	0.0285078	0.0540067	0.0161343	0	6.0351	3.7733	6.3338	5.3301	5.194	9.0324	5.4545	7.8807	5.0438	9.039
TCGA.AK.3460	ES.high	58	male	Stage I	T1	Nx	M0	2508	0	2508,0	1	0.0525946	0.0332877	0.350259	0.0564169	0.43379	0.106549	0.170235	0.0382204	0.0820933	0.0234602	0.0393738	0	0.0125347	0.0712004	0.0170544	0	0	0.00388386	5.5185	5.5377	3.1676	5.7169	4.84	11.2227	7.2835	6.9658	4.6053	11.2389
TCGA.B8.A54F	ES.high	49	female	Stage I	T1	Nx	M0	519	0	519,0	1	0.424803	-0.108512	-0.0620945	0.363076	0.55682	0.14291	0.0571751	0.00803708	0.0455018	0.0292945	0.0582606	0	0	0.0361394	0	0.0588055	0	0.00705554	4.8409	5.601	5.9221	5.3181	4.323	9.2473	6.2352	5.8059	3.8037	5.8374
TCGA.B8.A54I	ES.high	48	male	Stage I	T1	Nx	M0	150	0	150,0	1	0.243715	0.655323	-0.415819	0.263866	0.303397	0.0735525	0.0584134	0.0161367	0.035446	0.00505886	0.35215	0	0.0485359	0.0342886	0.0243661	0	0	0.0214664	6.6618	6.3007	5.8496	7.6412	7.1658	10.991	7.1906	10.9718	4.8896	10.8905
TCGA.BP.4177	ES.high	65	male	Stage I	T1	Nx	M0	1670	0	1670,0	1	0.256548	-0.436137	0.288248	0.365442	0.384761	0.289137	0.0002	0.0459711	0.0606943	0.0594197	0.0367638	0	0.0007	0.0113239	0.0290982	0.0286435	0.0420592	0.00286987	2.9704	4.6596	1.9011	4.0641	3.0911	7.0475	4.974	4.9505	1.6094	8.6511
TCGA.BP.4759	ES.high	50	male	Stage I	T1	Nx	M0	2372	0	2372,0	1	0.154669	0.0329224	0.278535	0.00214833	0.323458	0.0716896	0.128832	0.0379838	0.129111	0.0916816	0.0647748	0.0147061	0.0276189	0.00511087	0.0132363	0.0002	0.0734893	0	4.5777	3.9146	2.433	5.4195	5.0875	12.1796	6.2441	6.6165	4.0738	9.7361
TCGA.BP.4776	ES.high	52	male	Stage I	T1	Nx	M0	411	0	411,0	1	-0.314124	0.54978	0.420605	-0.10602	0.125668	0.199042	0	0.0577036	0	0.0400458	0.213889	0	0.00684102	0	0.0996177	0.0251605	0.0983866	0	6.5501	3.8527	5.1853	6.9141	5.5105	10.8502	6.301	8.7075	3.538	9.6336
TCGA.BP.4784	ES.high	67	female	Stage I	T1	Nx	M0	1854	0	1854,0	1	0.293382	-0.519363	0.476106	0.275796	0.305228	0.314331	0	0.00177602	0.0649726	0.00356836	0.0964805	0.0583746	0.0121034	0.00801668	0.0163524	0	0.0825493	0.00110535	2.5303	2.9575	2.7166	4.0114	2.7166	7.3595	5.406	5.8622	2.6265	10.0207
TCGA.BP.4804	ES.high	59	male	Stage I	T1	Nx	M0	1459	0	1459,0	1	0.167249	0.278737	0.365657	0.120708	0.227414	0.0752228	0.251345	0.066379	0.0149131	0	0.00744417	0.208753	0.0457188	0	0.0500923	0.0379667	0	0	7.942	5.28	6.2396	9.0273	7.9148	9.7638	7.4159	9.3801	6.8967	10.1337
TCGA.BP.5000	ES.high	40	male	Stage I	T1	Nx	M0	563	0	563,0	1	0.170826	0.541724	0.170012	0.359221	0.223318	0.204007	0.245211	0.0691242	0.00903076	0.0419883	0.0562601	0	0.0295849	0.027361	0.0883082	0	0.0003	0	7.1143	3.7729	5.9562	7.9226	7.2789	9.6202	6.6056	9.166	5.9243	10.9491
TCGA.BP.5170	ES.high	55	male	Stage I	T1	Nx	M0	2412	0	2412,0	1	0.470537	-0.248708	0.123781	0.401675	0.490823	0.279828	0.0140338	0.013299	0.0490391	0.0204583	0.0267837	0	0.00895041	0	0.0178308	0.00251643	0.0394589	0	4.1087	3.6949	2.4066	5.4444	5.1848	11.2789	6.1455	6.9447	3.0304	9.8748
TCGA.BP.5175	ES.high	60	male	Stage I	T1	Nx	M0	932	0	932,0	1	0.345149	0.597436	-0.244579	0.315535	0.233597	0.17492	0.164783	0.0285446	0.0169262	0.0110106	0.0953059	0.0202517	0.0906187	0.001	0.0371036	0.0728761	0.0339507	0.0191206	6.2162	5.3052	5.0585	7.2891	6.7454	8.4268	5.3052	8.4767	5.2591	6.3096
TCGA.BP.5180	ES.high	53	male	Stage I	T1	Nx	M0	2263	0	2263,0	1	0.50009	0.315117	-0.567768	0.47647	0.314756	0.251459	0.0653425	0.082095	0	0.0371667	0.0388438	0.0337571	0.052915	0.0664712	0.0308279	0.0106097	0	0.00324291	5.6273	4.7532	5.8455	6.1747	6.4828	10.9036	5.0261	7.8952	5.6577	8.482
TCGA.BP.5185	ES.high	56	male	Stage I	T1	Nx	M0	1132	0	1132,0	1	-0.0518466	0.592554	-0.0301292	0.0327795	0.211629	0.104708	0.260619	0.0360496	0.0553268	0.0308246	0.0592415	0	0.116901	0	0.0377469	0	0.0869545	0	6.2647	4.3372	2.7578	7.4815	5.698	12.5757	4.1931	8.1317	4.2669	9.4929
TCGA.BP.5190	ES.high	61	male	Stage I	T1	Nx	M0	1011	0	1011,0	1	0.212529	0.435709	-0.443711	0.335185	0.314384	0.181055	0.141139	0.0387049	0.0282142	0.0543768	0.102004	0	0.0409153	0.0386756	0.00449935	0.0402596	0.0143465	0	5.4085	4.8405	3.4774	5.5429	4.8861	8.5265	4.9944	7.0005	3.7487	8.756
TCGA.BP.5195	ES.high	75	male	Stage I	T1	Nx	M0	749	0	749,0	1	0.529539	-0.541214	0.374729	0.305931	0.412814	0.200141	0.0403131	0.0569644	0.042183	0.0272693	0.0456755	0	0.0466849	0.0757406	0.0150018	0.0167693	0	0.0163845	4.6019	4.6409	3.7697	5.0267	5.4673	9.1441	6.4454	6.9686	4.4781	8.8476
TCGA.BP.5196	ES.high	53	male	Stage I	T1	Nx	M0	1018	0	1018,0	1	0.436045	0.212514	-0.194197	0.284053	0.231118	0.0301012	0.378038	0.0524218	0	0	0.0438909	0.0312722	0.0715313	0	0.0885124	0.0422466	0	0	7.5443	4.4556	5.9961	8.7826	7.1937	9.5755	5.4359	9.1748	6.5857	10.6185
TCGA.CJ.5671	ES.high	51	male	Stage I	T1	Nx	M0	3987	0	3987,0	1	0.436751	-0.139336	0.256452	0.253285	0.394413	0.205681	0.0790716	0.0312989	0.0277534	0.0171461	0.0091199	0.120171	0.0708386	0.0239508	0.0129662	0.00618629	0	0	6.5302	5.2741	4.1617	7.6209	6.6779	11.3507	7.6429	8.5324	4.4745	7.9715
TCGA.CJ.5683	ES.high	78	male	Stage I	T1	Nx	M0	1889	0	1889,0	1	0.0734443	0.0921113	0.39391	0.333219	0.251277	0.18404	0.119035	0.0409221	0.119697	0.0729138	0.0673886	0	0.0549715	0.0139049	0.040616	0	0.0288964	0	4.3659	3.9022	3.4048	5.7829	4.335	10.7693	5.2501	6.4955	2.9956	10.0681
TCGA.CJ.6031	ES.high	54	male	Stage I	T1	Nx	M0	1906	0	1906,0	1	0.447456	-0.429973	0.268337	0.324219	0.451063	0.0630355	0.224687	0.0428602	0.0512252	0.00651241	0.0198525	0.0148098	0.054679	0.00306025	0.0214657	0.0296512	0.0140929	0.00300574	6.5456	4.4175	4.3119	8.1684	7.1274	11.2465	7.7874	8.949	5.4595	9.1235
TCGA.CW.5588	ES.high	78	female	Stage I	T1	Nx	M0	2017	0	2017,0	1	0.562195	-0.561285	0.206942	0.276695	0.350854	0.276598	0	0.0312419	0.0540678	0.034074	0.0161487	0.122154	0.0346984	0.01904	0.0217935	0.00182517	0.0274147	0	3.9364	4.5576	2.7306	5.226	5.0671	12.3095	6.3284	6.4263	4.6847	7.4323
TCGA.DV.5565	ES.high	59	male	Stage I	T1	Nx	M0	1329	0	1329,0	1	-0.0866099	0.247325	0.46664	-0.0676474	0.24412	0.1625	0	0.0309925	0.177392	0.1467	0.00123967	0.0639421	0.0421154	0.0079943	0.0304317	0	0.0476891	0	4.8981	4.3483	3.449	5.3958	5.363	10.2636	5.9962	6.5702	3.0974	8.3675
TCGA.DV.5568	ES.high	26	male	Stage I	T1	Nx	M0	370	0	370,0	1	0.336483	0.147723	-0.151753	0.057125	0.220311	0.104057	0.163483	0.0439276	0.00844848	0	0.0520867	0.271145	0.0655512	0.0303342	0.0275086	0.0131473	0	0	6.8905	6.4688	4.5307	8.1921	6.8905	11.8775	6.5863	8.9482	5.5947	8.9527
TCGA.DV.A4VZ	ES.high	53	male	Stage I	T1	Nx	M0	365	0	365,0	1	0.0978742	0.44707	-0.183084	0.188941	0.249744	0.199897	0	0	0.038358	0.0100792	0	0.0924867	0.106222	0.0517718	0	0.194853	0.0137311	0	3.2947	5.3728	2.5022	4.7506	2.0393	6.3276	2.7447	3.6573	2.5022	4.6046
TCGA.MM.A84U	ES.high	58	female	Stage I	T1	Nx	M0	700	0	700,0	1	0.000314408	0.648873	-0.139602	0.169562	0.300923	0.200925	0.116753	0.0401444	0.0505039	0.0651457	0.0217119	0	0.0513944	0.0351948	0.0372449	0.0209083	0.0591509	0	6.6861	3.8601	3.915	6.7018	5.0493	11.3364	6.4555	7.5805	3.2404	7.3609
TCGA.A3.3316	ES.high	57	male	Stage II	T2	Nx	M0	1493	0	1493,0	1	0.44759	-0.536395	0.177051	0.336346	0.320431	0.384485	0	0.00194305	0.0466235	0.0505277	0.00660273	0.12134	0.00518898	0.0136125	0.0202656	0.00113175	0.0240483	0.00379915	3.3956	3.7996	3.9969	5.2116	5.386	10.0556	6.2704	5.9703	4.6718	8.4679
TCGA.BP.4962	ES.high	58	male	Stage II	T2	Nx	M0	1785	0	1785,0	1	0.27213	0.241935	0.141915	0.0306357	0.342822	0.0320228	0.362848	0.0728634	0.0186519	0.0305822	0.0458181	0	0.0256177	0.0044329	0.0343612	0.00146594	0	0.0007	7.3393	5.4077	4.9307	8.9004	7.4848	11.042	7.1887	9.2044	5.1888	9.4178
TCGA.CJ.4642	ES.high	47	male	Stage II	T2	Nx	M0	3205	0	3205,0	1	-0.212224	0.2524	0.227269	0.176334	0.292658	0.0459149	0.0886034	0.0107678	0.123565	0.08371	0.0520684	0	0.0232951	0	0.0533074	0.170029	0.0560811	0	6.2093	6.2093	0	6.2093	4.9163	8.1209	0	4.9163	0	6.4691
TCGA.CJ.4912	ES.high	61	male	Stage II	T2	Nx	M0	1657	0	1657,0	1	0.443369	0.527096	-0.260272	0.306292	0.326894	0.0963268	0.0937217	0.00668489	0	0.00524893	0.102619	0.0858784	0.113981	0.0920574	0.0344453	0.0246049	0	0.0050632	5.0335	3.8007	3.9726	5.5503	5.3149	10.6662	5.0335	7.4309	4.2203	10.0814
TCGA.MM.A564	ES.high	68	male	Stage II	T2	Nx	M0	607	0	607,0	1	0.0351925	0.409276	0.27718	0.199171	0.181824	0.085193	0.106257	0.0159262	0.0839374	0.166885	0.0354147	0	0.0504067	0.18443	0.0145353	0	0.0751905	0	2.865	2.2544	3.6222	5.43	4.9621	6.7613	4.9327	5.9331	2.2544	9.7144
TCGA.AK.3445	ES.high	69	male	Stage III	T3	Nx	M0	2392	0	2392,0	1	0.43526	0.216347	-0.0245519	0.257816	0.303078	0.236175	0.108277	0.0558122	0.0317288	0.0117633	0.0281627	0	0.0772772	0.0408933	0.0148899	0.0919429	0	0	6.3122	3.8067	5.2281	6.9766	6.6928	9.3905	6.5539	7.7376	5.1286	6.5992
TCGA.B0.4718	ES.high	57	male	Stage III	T3	Nx	M0	1778	0	1778,0	1	-0.0715056	0.534785	0.0498374	0.000893014	0.0953195	0.269588	0.046387	0.1071	0.0232321	0.0307558	0.104799	0.0285848	0.0700387	0.00835991	0.104654	0.011775	0.0994054	0	6.61	6.4253	6.24	8.3529	6.0425	9.3183	5.741	8.7693	4.4859	11.6537
TCGA.B8.4153	ES.high	74	male	Stage III	T3	Nx	M0	762	0	762,0	1	-0.111091	0.512145	0.155478	0.221318	0.23928	0.206317	0	0.0580981	0.0416491	0.198169	0.0759551	0	0.0205065	0.0193318	0.0209777	0.0112662	0.0876229	0	4.6405	3.5032	3.2789	6.039	3.6972	9.413	6.406	4.9242	2.2657	11.7997
TCGA.BP.4167	ES.high	59	male	Stage III	T3	Nx	M0	2718	0	2718,0	1	0.263045	0.412989	0.107846	0.122296	0.358301	0.113651	0.299252	0.0420613	0.0179033	0	0.0193907	0	0.0512278	0	0.0382512	0	0.00806744	0	8.8271	4.95	5.2572	9.73	8.0225	10.8978	8.4847	10.4622	6.3721	10.0231
TCGA.BP.4803	ES.high	79	male	Stage III	T3	Nx	M0	204	0	204,0	1	0.574371	-0.583387	0.162436	0.471191	0.359516	0.222303	0.0703203	0.0722412	0.0394374	0.00775774	0.0431765	0.0403714	0.0003	0.0547734	0.0260346	0.0432891	0.0187157	0	4.1684	3.9392	3.2749	5.3442	4.8353	8.8928	5.73	5.8004	4.3662	9.5044
TCGA.CJ.4870	ES.high	58	female	Stage III	T3	Nx	M0	1498	0	1498,0	1	0.0438308	0.0240375	0.422486	0.0116859	0.125533	0.351423	0.0426442	0.010123	0.134246	0.0819984	0.00847963	0.150367	0.0482142	0.0044433	0.00467504	0.00125376	0.0361683	0.0004	3.6115	5.9237	2.1989	3.3188	3.5014	8.3428	6.1864	4.7652	1.8849	8.6793
TCGA.CJ.4881	ES.high	41	male	Stage III	T3	Nx	M0	2014	0	2014,0	1	0.314616	0.509638	-0.118487	0.332748	0.382743	0.126938	0.0962223	0.0481576	0.00455879	0.0508511	0.0810778	0	0.08272	0.0108142	0.0353463	0.0400634	0.0159909	0.0245158	5.816	3.7167	5.5373	6.7619	6.5287	9.3053	5.8945	8.432	5.4656	8.3499
TCGA.CJ.5676	ES.high	47	male	Stage III	T3	Nx	M0	4067	0	4067,0	1	0.477941	0.38528	0.0830681	0.412761	0.310602	0.16106	0.207519	0.0363803	0.00363625	0.0702375	0.0766125	0	0.0305079	0.0194949	0.0338899	0.0461151	0	0.0018495	6.7039	3.5161	4.1078	8.3835	7.0003	9.8195	6.5956	9.155	4.562	10.2869
TCGA.CZ.5466	ES.high	67	male	Stage III	T3	Nx	M0	685	0	685,0	1	0.444729	0.140685	-0.25084	0.363824	0.349959	0.166758	0.0861762	0.0775025	0.057796	0.0525183	0.00323924	0.0157629	0.0840666	0.0113087	0.0306802	0.0133178	0.0329665	0	7.1088	5.2585	5.2004	7.7078	8.0136	10.5137	7.0051	8.9866	5.881	8.4987
TCGA.B0.4837	ES.high	63	male	Stage I	T1	N0	M0	1378	1	1378,1	1	0.499733	0.021297	0.255016	0.380406	0.211305	0.181221	0.00929861	0.0139454	0.0252419	0	0.0191885	0.315622	0.0749541	0.0236816	0.020268	0.0905548	0.0147189	0	4.9429	3.339	3.2689	5.072	4.776	7.9911	5.8845	6.124	3.4698	9.282
TCGA.B0.4839	ES.high	80	female	Stage I	T1	N0	M0	1639	1	1639,1	1	0.340283	0.378564	0.113133	0.218623	0.355926	0.156272	0.0904742	0.0415615	0.0510163	0.0909864	0.0442168	0	0.0101802	0.10007	0.017087	0.00456641	0.0272431	0.00635998	4.423	2.6976	2.1673	6.1156	5.2821	11.9336	6.3454	6.6743	2.5821	10.6796
TCGA.B0.5106	ES.high	64	male	Stage I	T1	N0	M0	1598	1	1598,1	1	0.0501742	0.422113	0.0945046	-0.0303644	0.363277	0.15088	0.206026	0.0355995	0.0209377	0.0350818	0.0249125	0	0.0473738	0.0319884	0.0340369	0.0285786	0.0160764	0.00471835	6.0481	4.6264	4.9564	7.2804	6.0107	9.5965	6.3986	7.9272	4.021	10.5119
TCGA.BP.4159	ES.high	70	male	Stage I	T1	N0	M0	2601	1	2601,1	1	0.184475	-0.248504	0.506213	0.269255	0.424322	0.169491	0.0594308	0.0483367	0.0587256	0.0742271	0.00191523	0	0.0115857	0.109751	0	0.0361167	0.00609879	0	3.6054	3.3796	3.2066	4.6834	5.2042	9.4096	6.1962	5.8835	3.01	11.3142
TCGA.BP.4326	ES.high	53	female	Stage I	T1	N0	M0	1625	1	1625,1	1	0.260709	-0.0501639	0.0710977	0.109234	0.260838	0.212847	0	0.0754114	0.0732171	0	0.0746392	0.121255	0.0364893	0.092561	0	0.0160175	0	0.036724	4.7886	5.3183	4.7208	6.3608	5.3335	10.3981	6.1101	6.0057	4.057	11.3136
TCGA.CZ.4854	ES.high	68	male	Stage I	T1	N0	M0	1404	1	1404,1	1	0.458854	0.128731	-0.311083	0.319672	0.242745	0.174653	0.0869535	0.0625012	0.00347111	0	0.0554587	0.182889	0.078291	0.0462583	0.0272378	0.039541	0	0	5.2107	5.2391	4.1923	6.7936	6.4797	8.9981	6.109	7.5612	4.3566	8.6141
TCGA.B0.4816	ES.high	49	male	Stage II	T2	N0	M0	1371	1	1371,1	1	0.0520954	0.296355	0.219689	0.337408	0.338397	0.172101	0.0793581	0.0299646	0.02622	0.215437	0	0	0.0009	0.0791033	0.0251074	0.0253657	0	0.00636098	5.2834	3.7921	5.625	5.4442	5.2947	10.0324	6.1263	5.8843	3.9995	10.0078
TCGA.BP.4327	ES.high	75	female	Stage II	T2	N0	M0	109	1	109,1	1	-0.00669277	0.500989	0.0456565	0.11437	0.363797	0.150549	0.101539	0.0551841	0.0468621	0.0264193	0.0457895	0.00118132	0.0559291	0.125225	0.0150367	0.0124873	0	0	4.4958	5.8452	3.2006	6.0469	4.9223	9.1444	5.9893	6.5053	3.1313	11.3407
TCGA.BP.4342	ES.high	79	male	Stage II	T2	N0	M0	2256	1	2256,1	1	0.282683	-0.166912	0.269157	0.0592694	0.31491	0.286032	0.051163	0.053155	0.0236648	0.0494974	0	0	0.0631936	0.0562493	0.0150565	0.0870781	0	0	6.1771	4.7313	5.311	5.9391	6.1557	8.6993	6.9564	6.4772	5.0882	8.0981
TCGA.CZ.5469	ES.high	41	male	Stage II	T2	N0	M0	946	1	946,1	1	0.424515	0.45995	-0.333162	0.234388	0.467842	0.111236	0.0826965	0.0122669	0.00733644	0.0790777	0.0840191	0	0.0757442	0.00362975	0.044949	0	0.0232689	0	5.8156	2.6196	3.7934	6.4743	4.9944	10.1896	5.3684	7.408	2.0006	6.3956
TCGA.B0.4817	ES.high	81	male	Stage III	T3	N0	M0	1019	1	1019,1	1	0.348059	0.459498	-0.461163	0.38399	0.126766	0.182236	0.0494583	0.0412656	0.0029154	0	0.0410791	0.0255625	0	0.0455753	0.020086	0	0.00916137	0.454764	5.2531	4.6744	5.202	6.1954	5.4628	7.8104	4.3385	7.1605	4.5975	7.6046
TCGA.B0.4821	ES.high	68	female	Stage III	T3	N0	M0	1230	1	1230,1	1	0.0801797	0.654059	-0.263009	0.187914	0.0729137	0	0.203225	0.0150782	0.0404648	0	0.0369148	0.317253	0.08553	0.00978174	0.0870132	0.00230545	0.12952	0	7.3132	2.5532	5.3042	8.5269	6.3102	8.1513	4.356	8.3009	4.1193	9.1477
TCGA.B0.4842	ES.high	73	female	Stage III	T3	N0	M0	1724	1	1724,1	1	0.223663	0.513715	-0.235511	0.117656	0.218296	0.141305	0.166676	0.0643961	0.0294262	0.0185477	0.0465246	0.120826	0.110358	0.00408642	0.0276611	0	0.0212069	0.0295709	7.3959	3.4588	5.144	8.3591	7.0396	10.8923	6.0021	9.5145	5.8227	7.855
TCGA.B0.4843	ES.high	57	male	Stage III	T3	N0	M0	320	1	320,1	1	-0.253614	0.414942	0.347486	-0.0276559	0.180743	0.192034	0.00943664	0.00222817	0	0.0729368	0.00176421	0.244819	0.105508	0.0510305	0.0307779	0.0490428	0	0	4.6074	2.7749	4.4449	5.8776	4.0518	7.9452	6.2784	6.1296	4.3562	10.0823
TCGA.B0.5095	ES.high	81	male	Stage III	T3	N0	M0	245	1	245,1	1	0.27113	-0.271639	0.512972	-0.0193763	0.366963	0.106809	0.111846	0.0813875	0	0.0452066	0.0327083	0	0.0234052	0.0103311	0.0686583	0.0874683	0.0375406	0.00351579	6.476	3.6707	4.5369	6.8243	6.5744	8.6055	6.7476	7.8038	4.613	8.2834
TCGA.B0.5694	ES.high	71	male	Stage III	T3	N0	M0	480	1	480,1	1	0.427802	-0.0991855	-0.184902	0.420761	0.321123	0.185058	0	0.0521956	0.00937018	0.0502475	0.0785304	0.0540251	0.0597512	0.149607	0.0180885	0	0.0122658	0.00973819	4.1563	2.4965	2.9936	4.3329	5.0662	8.5982	5.3592	5.3756	2.4965	10.307
TCGA.BP.4329	ES.high	75	male	Stage III	T3	N0	M0	845	1	845,1	1	0.273537	-0.455332	0.441149	0.203315	0.34173	0.231217	0.0550296	0.104374	0.06333	0.0656061	0.00151376	0.0196773	0.0141242	0.0170728	0.0208669	0.0448998	0.0205589	0	4.5963	5.0454	4.0728	5.4495	5.8409	9.5208	6.4451	5.9428	3.6757	10.0623
TCGA.BP.4334	ES.high	56	male	Stage III	T3	N0	M0	645	1	645,1	1	-0.138222	0.493149	0.0138544	0.0404022	0.401774	0	0.0007	0.00872235	0.0435965	0.039133	0.118152	0	0.039281	0.037505	0.0176599	0.1849	0.0386668	0	3.381	4.2464	0.8924	5.0303	2.9726	7.7599	3.381	4.342	0	6.8546
TCGA.BP.4343	ES.high	64	male	Stage III	T3	N0	M0	1912	1	1912,1	1	0.359941	-0.613342	0.328766	0.316235	0.375653	0.215098	0.0757219	0.0999257	0.0486722	0	0.0309812	0.05519	0.0065524	0.0008	0.0201425	0.035697	0	0.001	4.8039	5.6417	4.9367	5.8012	7.396	11.9343	8.3407	8.1748	5.3871	9.2979
TCGA.BP.4799	ES.high	70	male	Stage III	T3	N0	M0	1133	1	1133,1	1	0.370374	-0.442078	0.217452	0.376713	0.205178	0.169329	0.212564	0.071832	0.015473	0	0.0655117	0.0541464	0.0180216	0	0.0332798	0.0379059	0.0165183	0	5.4126	5.5568	4.8337	7.7719	6.4703	8.8767	6.7785	8.8445	4.9577	10.847
TCGA.BP.5010	ES.high	63	male	Stage III	T3	N0	M0	878	1	878,1	1	-0.074105	0.429252	0.445392	0.103642	0.232591	0.165987	0.112969	0.0618822	0	0.00779708	0.0389665	0.163277	0.0808654	0.0301639	0.0318933	0.0736081	0	0	5.4528	2.2068	5.7879	9.4379	6.2771	9.2248	5.262	7.5684	5.3066	7.6125
TCGA.CJ.4891	ES.high	57	female	Stage III	T3	N0	M0	819	1	819,1	1	0.361608	0.547769	-0.162558	0.273215	0.326999	0.112657	0.0537722	0.0595746	0.0236028	0.163322	0	0.113636	0.0298327	0.0304703	0.0002	0.0160722	0	0.0423169	5.9653	4.8081	5.2223	7.0981	5.558	9.5362	5.9437	7.4412	3.8116	9.2231
TCGA.A3.3347	ES.high	76	female	Stage III	T1	N1	M0	1610	1	1610,1	1	0.257833	0.112601	0.157669	0.198192	0.379344	0.0714894	0.0659582	0.0599155	0.0255803	0	0.00783663	0.25743	0.0417783	0.0198584	0.0465096	0.0160585	0	0.00824129	6.7371	5.8185	5.5384	7.2616	7.0326	10.4998	7.5946	8.2196	4.9886	7.1691
TCGA.B0.5109	ES.high	69	male	Stage III	T3	N1	M0	587	1	587,1	1	0.220198	0.0940591	-0.0847723	0.256088	0.120395	0.0188508	0.266401	0.050047	0.0255131	0.00690789	0.0958524	0.0811006	0.0563046	0.0004	0.104972	0.0525081	0.0582764	0.0201062	8.5262	5.2641	7.1353	9.5668	8.6148	9.5867	6.5734	9.18	5.9487	9.5793
TCGA.CW.5584	ES.high	74	male	Stage III	T3	N1	M0	164	1	164,1	1	0.244654	-0.236277	0.155393	0.410911	0.268877	0.169912	0.0175303	0.0828993	0.0240667	0.24084	0.10012	0	0.0280478	0.0589765	0.00398283	0.0047475	0	0	3.8223	4.5597	4.6973	4.4304	4.2632	8.8039	6.0962	5.5327	2.6765	10.9053
TCGA.A3.3346	ES.high	68	male	Stage I	T1	Nx	M0	137	1	137,1	1	0.450186	0.458289	-0.406227	0.340738	0.294278	0.15879	0.0765205	0.0821976	0.0303143	0.0559402	0.00860005	0.102682	0.0487203	0.0294794	0.0265373	0.0202737	0.0209245	0.0447418	6.8122	5.2802	5.2802	9.0175	6.8676	9.9694	7.1076	7.4234	5.0882	9.0102
TCGA.BP.4763	ES.high	79	female	Stage I	T1	Nx	M0	1270	1	1270,1	1	0.417032	-0.647801	0.350958	0.459347	0.381225	0.183074	0.0439062	0.10648	0.0804552	0.0083531	0.0566104	0	0	0.0380882	0.0517651	0.0375111	0	0.00440437	2.8917	4.5028	4.1583	4.6015	5.049	7.9032	6.1381	6.3684	5.3481	8.7855
TCGA.BP.5009	ES.high	52	male	Stage I	T1	Nx	M0	1092	1	1092,1	1	0.358422	0.237599	-0.273995	0.348842	0.312264	0.19685	0.171589	0.0507698	0.0218333	0.0265607	0.0508206	0	0.101478	0.0181485	0.0178614	0.0313435	0	0.0005	6.4485	4.436	4.436	7.665	6.4852	10.8139	6.8375	8.5627	5.763	8.9057
TCGA.BP.5176	ES.high	78	female	Stage I	T1	Nx	M0	1590	1	1590,1	1	0.141039	-0.0125202	0.278247	0.161493	0.270873	0.25146	0.110454	0.0589964	0.047258	0.0254552	0	0	0.0555728	0.0944005	0.0134075	0.0569494	0.0151247	0	4.4254	4.9352	2.0881	4.8725	4.7027	9.1427	5.6375	6.3873	3.0276	9.073
TCGA.BP.5189	ES.high	60	male	Stage I	T1	Nx	M0	822	1	822,1	1	0.528316	-0.566363	0.141598	0.495947	0.369651	0.254954	0.00348114	0.0743059	0.0683003	0.0361092	0.0400842	0	0.0282347	0.0383879	0.0263104	0.025543	0	0.0325818	5.7138	5.2458	6.4711	4.8404	6.2585	10.1379	6.7099	6.8716	5.2367	10.8098
TCGA.CJ.4920	ES.high	64	female	Stage I	T1	Nx	M0	139	1	139,1	1	0.281213	-0.187344	0.242257	0.174345	0.285803	0.358157	0	0.0659224	0	0.0949243	0.0179704	0.0215818	0.057986	0.0506359	0.0180603	0.00297058	0.00924075	0	4.0431	5.2959	4.3776	5.5945	5.0558	9.8438	6.1433	6.0218	4.0431	10.7506
TCGA.CJ.5689	ES.high	90	male	Stage I	T1	Nx	M0	1620	1	1620,1	1	0.175554	-0.37958	0.48394	0.290123	0.213858	0.0757305	0.0329828	0.0134559	0.162772	0.086754	0.0432083	0.0907358	0.0627473	0.0732151	0.039113	0.0434066	0.0365383	0	5.9333	5.2693	4.2119	6.9558	6.8913	10.6246	6.8291	7.4342	4.557	9.878
TCGA.CJ.6027	ES.high	77	male	Stage I	T1	Nx	M0	3615	1	3615,1	1	0.375415	0.368654	-0.42693	0.310124	0.187101	0.0645073	0.264675	0.142362	0.0232498	0	0.0126582	0.0728252	0.0499096	0	0.0571781	0.0112163	0	0	7.869	6.2575	6.1114	9.8092	8.903	10.5157	7.4469	9.6136	6.6817	10.5646
TCGA.AK.3431	ES.high	62	female	Stage II	T2	Nx	M0	2241	1	2241,1	1	0.372919	-0.647519	0.622334	0.328309	0.312393	0.185997	0.0443879	0.030421	0.0256511	0.0586835	0.0292387	0.0875254	0.00751187	0.117014	0	0.0989331	0	0.0022436	4.0636	3.3196	3.4734	4.3682	5.2501	9.1949	6.0955	4.9222	2.3017	10.1409
TCGA.B0.4822	ES.high	78	male	Stage II	T2	Nx	M0	1111	1	1111,1	1	-0.0508638	0.654337	-0.0622307	0.0342814	0.460077	0.100631	0.107007	0.0236606	0.0846174	0	0.0313218	0	0.0861848	0	0.0318824	0.00368097	0.0666291	0.00430836	6.3171	2.9572	5.6141	8.4553	6.4346	11.2928	5.7522	8.3552	4.6073	9.0582
TCGA.B0.4694	ES.high	72	male	Stage III	T3	Nx	M0	106	1	106,1	1	0.424439	-0.0669934	0.119004	0.421802	0.321911	0.111524	0.167461	0.0909889	0.0314538	0	0.0165581	0.164848	0.0308861	0	0.038295	0.0122146	0	0	7.5667	5.6196	5.7244	9.3931	8.3777	11.2612	8.0305	9.8018	5.8777	10.6556
TCGA.B0.4706	ES.high	61	male	Stage III	T3	Nx	M0	65	1	65,1	1	-0.0426211	0.488776	0.0846749	0.154708	0.0605414	0.0968114	0.326654	0.103034	0.0573879	0.046577	0.00904302	0	0.03324	0.16225	0.0143759	0.0524741	0.0376119	0	6.244	4.0993	3.9963	7.4577	6.1189	8.9502	4.1954	7.534	3.9963	8.9832
TCGA.B0.4707	ES.high	63	male	Stage III	T3	Nx	M0	600	1	600,1	1	0.320625	0.501792	0.165642	0.199059	0.0327219	0.108362	0.427848	0.0845089	0.0074592	0.0289504	0.0515437	0.00545271	0.122281	0	0.0838253	0.0194134	0.0260129	0	7.9461	2.5017	5.7087	8.2448	7.3038	9.2862	3.3683	8.5378	5.7509	5.5502
TCGA.B0.4713	ES.high	76	female	Stage III	T3	Nx	M0	202	1	202,1	1	0.202603	0.522038	-0.249709	0.165936	0.14022	0.10668	0.26249	0.0487475	0.0057839	0.0303286	0.082694	0.00208592	0.106891	0.0842826	0.0370655	0.0616705	0.0303237	0.0007	6.5467	3.9573	5.0888	7.6041	6.8978	9.3684	3.8946	8.0693	5.1165	7.013
TCGA.B0.4815	ES.high	65	male	Stage III	T3	Nx	M0	1588	1	1588,1	1	0.212009	0.50481	-0.342769	0.096615	0.254622	0	0.393525	0.0688928	0.0100056	0	0.102895	0	0.0327943	0	0.0986937	0	0	0.00364297	9.2413	6.5647	7.2614	10.158	8.8585	10.4019	7.6417	10.6705	6.9801	9.8477
TCGA.B0.4848	ES.high	54	male	Stage III	T3	Nx	M0	883	1	883,1	1	0.514861	-0.194835	-0.0181567	0.511045	0.304992	0.113806	0.11323	0.0464655	0.128806	0.105287	0.0122908	0.0853194	0.0184404	0	0.0286016	0	0.0411881	0	5.4303	4.2822	3.8802	6.3563	5.9554	11.0484	5.8169	7.7655	3.6816	9.6732
TCGA.B0.5100	ES.high	72	male	Stage III	T3	Nx	M0	1913	1	1913,1	1	0.080872	0.338358	0.345492	0.198175	0.243889	0.194063	0.0769979	0.0405943	0.0593268	0.0349092	0	0.098677	0	0.122584	0	0.0972728	0.0232574	0.00842818	4.1289	2.6668	1.225	5.2138	3.2435	6.5977	5.9664	5.3341	0.9197	6.6816
TCGA.CJ.5679	ES.high	73	male	Stage III	T3	Nx	M0	679	1	679,1	1	0.445194	0.397721	-0.182088	0.382091	0.12978	0.114766	0.0266328	0.00212986	0.0428513	0	0.00426101	0.520922	0.103288	0.00326305	0.00459522	0.00360581	0.0439052	0	3.6624	2.8903	1.9692	5.6765	4.7045	13.1508	4.0655	5.5887	2.502	8.1278
TCGA.A3.3306	ES.intermediate	67	male	Stage I	T1	N0	M0	1120	0	1120,0	1	0.300755	0.0170499	-0.490438	0.126205	0.305143	0.269434	0	0.113092	0.0230069	0.102171	0.0814064	0	0	0.0254592	0.024292	0.0210823	0.0070309	0.0278828	3.6308	4.9309	5.1778	4.6626	4.9062	9.9447	6.5492	6.5758	4.0468	8.1944
TCGA.A3.3331	ES.intermediate	86	female	Stage I	T1	N0	M0	1485	0	1485,0	1	-0.281665	-0.300622	0.281984	-0.176159	0.258617	0.204654	0.201906	0.0759308	0.0444628	0.0974448	0.0122581	0	0.001	0	0.0502063	0.0243926	0.0237931	0	5.2801	5.9197	4.3515	6.9116	6.2182	10.9723	6.4005	6.9204	5.2801	11.1041
TCGA.A3.3349	ES.intermediate	34	female	Stage I	T1	N0	M0	1385	0	1385,0	1	-0.304899	-0.288842	0.583724	-0.36866	0.430207	0.0180232	0.135569	0.0151951	0.0924358	0.0564308	0	0	0.0193563	0.109821	0.0203567	0.0824385	0	0.0144162	2.8213	3.883	1.777	5.1777	4.1363	10.4746	6.0821	5.0739	2.2144	7.5032
TCGA.A3.3362	ES.intermediate	60	female	Stage I	T1	N0	M0	1559	0	1559,0	1	-0.554258	0.113519	0.479671	-0.095506	0.354952	0.158831	0.0759188	0.0912944	0.0386821	0.0481022	0.0298697	0	0.0163655	0.0417493	0.0107661	0.115589	0	0.0178793	5.0977	5.4973	4.1578	5.6092	5.344	10.1355	6.1978	6.0932	3.0507	8.5848
TCGA.A3.3367	ES.intermediate	72	male	Stage I	T1	N0	M0	2270	0	2270,0	1	0.287885	-0.403606	-0.252137	0.10025	0.35729	0.337907	0	0.0413392	0.124275	0.0801736	0.00143038	0	0.0001	0.00684271	0	0.0007	0.0247448	0	4.3665	6.3995	4.9424	5.6808	5.4268	10.3936	6.671	6.2074	3.7298	9.4842
TCGA.A3.3374	ES.intermediate	51	female	Stage I	T1	N0	M0	1314	0	1314,0	1	-0.0456373	-0.121871	0.080765	0.0496969	0.160249	0.00292995	0	0.00770419	0.0205127	0	0.0006	0.723403	0.0154428	0.022126	0.0133231	0.00403149	0	0	4.6028	8.443	4.0758	5.9651	5.1974	10.8824	7.1825	5.2523	3.6325	6.5727
TCGA.A3.3380	ES.intermediate	54	male	Stage I	T1	N0	M0	567	0	567,0	1	-0.29294	-0.176486	0.454453	-0.43339	0.38476	0.152226	0.0348055	0.0621415	0.112218	0.0371697	0.00735923	0.0204509	0.0169825	0.0944885	0.00869462	0.0548208	0	0.00643302	4.278	4.4781	4.278	4.1952	5.0012	11.013	7.2289	5.9877	3.6491	9.6641
TCGA.A3.3387	ES.intermediate	49	male	Stage I	T1	N0	M0	617	0	617,0	1	0.15813	-0.147053	0.22329	-0.0802567	0.483265	0.20329	0.0327548	0.0365426	0.0320687	0.0587262	0.0276742	0	0.0293993	0.0489416	0.00780214	0	0	0.0301624	4.5721	4.9211	5.7651	5.1631	6.0608	10.5808	6.8405	7.2756	4.6676	9.3553
TCGA.AK.3450	ES.intermediate	85	female	Stage I	T1	N0	M0	1779	0	1779,0	1	-0.287745	0.101265	0.216512	-0.0494269	0.0615455	0.198787	0	0.043043	0.160262	0.102565	0.159496	0.059582	0.0363402	0.0575012	0.076212	0.00282111	0.0396213	0	3.9403	4.7581	3.3312	5.6683	3.9403	11.3303	5.9497	6.6127	2.8162	11.0962
TCGA.B0.5119	ES.intermediate	61	female	Stage I	T1	N0	M0	1552	0	1552,0	1	-0.226973	-0.352661	0.38662	-0.128155	0.191353	0.0678853	0.261251	0.0460825	0.145195	0.0776624	0.0390466	0.00690213	0.0115187	0.0180788	0.0537526	0	0.0719153	0	6.4021	5.9033	2.7162	7.2292	5.532	11.0131	6.9933	7.8923	4.1469	11.3832
TCGA.B0.5120	ES.intermediate	72	female	Stage I	T1	N0	M0	1169	0	1169,0	1	0.234548	-0.513719	0.172275	0.0574213	0.42214	0.202834	0.040809	0.0319847	0	0.0484443	0.0102944	0	0.0141363	0	0.040591	0.0106012	0.0828082	0	3.958	5.2587	4.8375	5.949	4.6574	9.8642	6.8606	6.253	4.7602	7.418
TCGA.B0.5121	ES.intermediate	56	male	Stage I	T1	N0	M0	1485	0	1485,0	1	-0.350894	0.166817	0.452376	-0.177472	0.204507	0.16693	0.151972	0.0399599	0.0938078	0.0738055	0.0364212	0	0.0230474	0.116131	0.0242864	0.0406495	0.0246238	0.00181715	5.6381	4.8915	3.6989	6.1539	6.3177	8.5112	5.4811	7.6277	3.9593	8.4005
TCGA.B0.5399	ES.intermediate	46	male	Stage I	T1	N0	M0	1411	0	1411,0	1	-0.113569	0.318868	-0.198144	0.013937	0.225964	0.293744	0.118735	0.118701	0.0144963	0.0194933	0.0532868	0	0.0499321	0.0654183	0.0119139	0	0	0	5.5589	5.2689	5.0528	6.0698	6.6604	9.0635	5.9497	7.931	5.5479	9.8786
TCGA.B0.5691	ES.intermediate	66	female	Stage I	T1	N0	M0	3431	0	3431,0	1	-0.251923	-0.562046	0.539938	0.0308361	0.271631	0.190562	0.0511512	0.131964	0.0937153	0.0499705	0.0530722	0.0133886	0.0175667	0.0408254	0.012378	0.0687767	0	0.00499758	4.9911	5.8216	4.1741	5.8631	5.7643	11.0856	7.1865	7.2004	4.0833	9.8857
TCGA.B0.5695	ES.intermediate	61	female	Stage I	T1	N0	M0	2150	0	2150,0	1	-0.0928834	-0.21524	0.320329	0.0646057	0.171865	0.168627	0.163717	0.0405324	0.0778291	0.0589225	0.0465767	0	0.0358468	0.078588	0.0113252	0.143167	0.0015847	0.00141768	4.8313	5.4097	2.3125	5.5665	4.7518	10.9621	6.2143	6.3079	3.387	9.8478
TCGA.B0.5697	ES.intermediate	50	male	Stage I	T1	N0	M0	2630	0	2630,0	1	-0.179884	0.120246	-0.151653	0.178437	0.288329	0.0891845	0.312357	0.0558716	0.0161465	0.0615352	0.0605132	0.00426846	0.0368116	0	0.0336661	0	0.0219874	0.00809323	7.5336	5.7554	5.7639	9.0924	7.2456	10.7883	6.8853	9.4472	5.7639	7.7652
TCGA.B0.5698	ES.intermediate	77	male	Stage I	T1	N0	M0	3631	0	3631,0	1	0.140557	0.0540732	-0.348227	0.0972086	0.145243	0.196242	0.165522	0.102253	0.0785575	0.126048	0.0195701	0.0499334	0.0155147	0	0.0653096	0.00790007	0	0	6.4215	5.3529	6.0756	6.5292	7.2014	10.2051	6.3645	8.1653	6.2745	11.1002
TCGA.B0.5699	ES.intermediate	53	male	Stage I	T1	N0	M0	3841	0	3841,0	1	-0.0640371	-0.104154	-0.349946	0.0291806	0.223357	0.221357	0.0274365	0.149013	0.050644	0.108112	0	0	0.0499142	0.118149	0.00602893	0.0240768	0	0.0137957	4.5202	5.37	4.7272	5.0689	5.0841	8.7134	5.7575	6.443	4.5202	10.0649
TCGA.B0.5700	ES.intermediate	77	male	Stage I	T1	N0	M0	1790	0	1790,0	1	-0.167828	0.232375	0.112832	-0.0342594	0.233106	0.124027	0.157434	0.020689	0.0213308	0.197949	0.0259569	0	0.0750685	0	0.030461	0.00169843	0.0850198	0	5.078	4.1437	3.178	5.8705	5.5369	11.882	5.6569	6.0532	4.5851	8.7635
TCGA.B0.5703	ES.intermediate	73	male	Stage I	T1	N0	M0	2246	0	2246,0	1	-0.0286453	0.43211	-0.0927721	0.0247072	0.0275217	0.246663	0.3154	0.049149	0.0237916	0.0485539	0	0.00675488	0.0234016	0.193501	0.01901	0.0414141	0.00483955	0	5.7418	3.8841	3.8334	5.9102	6.8026	11.8753	4.9813	7.5162	4.1964	7.6897
TCGA.B0.5707	ES.intermediate	39	female	Stage I	T1	N0	M0	3744	0	3744,0	1	-0.0899112	0.354381	-0.140896	0.19196	0.43879	0.268609	0	0.0126557	0.0403964	0.0155227	0.00448563	0.123355	0.0170488	0	0.016071	0	0.0383741	0	6.0514	5.0099	1.2874	3.4707	4.2305	10.1114	4.033	5.8846	2.1251	4.4365
TCGA.B0.5710	ES.intermediate	57	male	Stage I	T1	N0	M0	2430	0	2430,0	1	-0.035148	-0.494594	0.449839	-0.0732094	0.197328	0.20687	0.036071	0.139583	0.0312722	0.0216589	0.0450648	0.126552	0.0149678	0.0642004	0.0158668	0.0957535	0	0	4.7797	5.6261	4.0984	5.4598	6.189	8.2623	6.4705	6.8048	4.5185	11.3072
TCGA.B2.5633	ES.intermediate	56	male	Stage I	T1	N0	M0	963	0	963,0	1	0.0187508	-0.55187	0.127167	0.225597	0.416502	0.202045	0.0490178	0.0652778	0.0471919	0.0327554	0.0414065	0.0352274	0.0304972	0.0289558	0.0168955	0.023649	0.00608158	0.00449774	5.168	4.8895	4.4511	5.6447	6.0769	11.0308	5.9804	7.5874	5.1083	8.8324
TCGA.B2.5641	ES.intermediate	79	male	Stage I	T1	N0	M0	656	0	656,0	1	0.439054	-0.21024	-0.496324	0.389269	0.278688	0.0120219	0.420291	0.0520582	0.0107625	0.0268919	0.0449438	0	0.0947038	0.00339482	0.027193	0	0	0.0105456	8.0281	5.5419	6.0505	9.5753	8.024	10.1997	7.7706	9.7894	6.8057	8.7281
TCGA.B4.5378	ES.intermediate	62	male	Stage I	T1	N0	M0	175	0	175,0	1	-0.158232	-0.550557	0.405819	0.114896	0.327264	0.147145	0.0318569	0.013095	0.157359	0.0584031	0.0440004	0	0.00142817	0.136371	0	0.052685	0.0124156	0.0106433	2.7105	4.9632	1.3451	4.4151	3.7359	7.352	6.4474	3.4872	1.6584	8.3786
TCGA.B4.5834	ES.intermediate	59	male	Stage I	T1	N0	M0	38	0	38,0	1	-0.178696	-0.560146	0.522896	-0.134924	0.241862	0.18326	0.0604798	0.140101	0.140432	0.0768347	0.0336868	0	0	0.040045	0.0203755	0.0279632	0.0349598	0	4.3597	5.442	3.7442	6.1573	4.149	8.9643	7.1345	5.6115	1.9222	11.1668
TCGA.B4.5836	ES.intermediate	61	female	Stage I	T1	N0	M0	141	0	141,0	1	0.0267601	-0.477657	0.269579	-0.184648	0.119359	0.208958	0.098077	0.0793951	0.102436	0.0963108	0.0763921	0.0688735	0.00464296	0.0656748	0.0265103	0.00250923	0.0508609	0	4.7879	5.7878	2.2206	6.0275	5.233	10.9933	5.9674	6.819	3.5422	9.7642
TCGA.B8.4621	ES.intermediate	63	male	Stage I	T1	N0	M0	788	0	788,0	1	0.0154212	-0.0213724	-0.372067	0.0610293	0.488909	0.0698573	0.0268197	0.0255955	0.0240759	0.0574951	0.07042	0.0921232	0.0100685	0.0317519	0.00929086	0.0489571	0	0.044636	3.715	4.732	3.6411	4.2505	4.3232	11.4376	5.9615	5.6805	3.3936	6.9877
TCGA.B8.5165	ES.intermediate	43	male	Stage I	T1	N0	M0	737	0	737,0	1	-0.120468	-0.758198	0.608864	0.0857139	0.335744	0.19874	0.0175349	0.0703541	0.132319	0.0280839	0.0640049	0.0378586	0	0.041956	0.0138873	0.0553455	0.00417103	0	4.6637	5.9652	4.1238	4.3772	5.5248	11.3043	6.8659	6.4602	4.7147	6.1247
TCGA.B8.5545	ES.intermediate	42	male	Stage I	T1	N0	M0	1525	0	1525,0	1	0.0197482	-0.651928	0.165557	0.161987	0.514006	0.200371	0.00121809	0.0738906	0.0556016	0.0225603	0.0404545	0	0.00105351	0.0471077	0.00134216	0.0137598	0	0.0208033	4.3838	5.6433	3.4973	6.3871	5.3737	10.6619	7.7122	6.8625	4.0851	8.4434
TCGA.B8.5549	ES.intermediate	53	male	Stage I	T1	N0	M0	194	0	194,0	1	0.206408	-0.563953	-0.25838	0.273098	0.223286	0.114238	0.309643	0.0530978	0.0406222	0.03684	0.130298	0	0.0135132	0	0.027778	0.00261001	0.0131216	0.0190912	6.7731	6.0377	4.977	7.8306	6.6184	10.6873	7.6589	8.4134	4.2886	10.5698
TCGA.B8.5553	ES.intermediate	67	female	Stage I	T1	N0	M0	435	0	435,0	1	-0.0734658	-0.283489	0.0879984	-0.0780132	0.260423	0.286556	0.115291	0.152924	0.0265425	0.00528571	0.0666253	0	0.00257575	0	0.00544638	0.00567294	0.0117185	0.0239115	7.1153	5.5962	5.7541	8.0134	6.3632	10.9121	7.1724	8.4357	5.7441	9.337
TCGA.BP.4158	ES.intermediate	69	male	Stage I	T1	N0	M0	3377	0	3377,0	1	-0.251116	0.16717	0.384117	-0.280409	0.205092	0.193203	0.0945276	0.0607389	0.240866	0.0504771	0.00489444	0.0535062	0.0221278	0.0261791	0.0155752	0	0.0238454	0	4.5523	4.6548	2.9839	4.3224	4.6298	12.0749	5.4083	5.8358	2.9029	8.6001
TCGA.BP.4165	ES.intermediate	64	female	Stage I	T1	N0	M0	3037	0	3037,0	1	-0.477345	0.468235	0.343743	-0.315546	0.127219	0.167401	0.226597	0.0500068	0.0514647	0.0533378	0.0669153	0	0.0133055	0.17982	0.0227075	0.00127401	0.0399515	0	6.5335	4.6745	3.8093	7.3597	6.0789	8.1028	6.5567	8.0304	4.3596	11.0147
TCGA.BP.4338	ES.intermediate	43	male	Stage I	T1	N0	M0	2859	0	2859,0	1	0.399124	-0.0136072	-0.414623	0.187928	0.540014	0.214433	0	0.0263687	0.122703	0.0148518	0.00710626	0	0.032888	0.00901538	0.015033	0.0002	0.00938803	0.00798527	4.1745	6.1354	3.3561	5.5053	5.5165	9.7973	6.7873	6.7236	3.6698	8.0227
TCGA.BP.4768	ES.intermediate	72	female	Stage I	T1	N0	M0	400	0	400,0	1	0.14066	0.237619	-0.459535	0.0974582	0.326164	0.122042	0.160906	0.0538622	0	0.049977	0.115295	0.061362	0.0396017	0	0.0505897	0.011391	0.00880991	0	4.9823	4.7576	3.776	5.6108	5.5619	12.5136	5.8495	6.7707	4.4272	6.7125
TCGA.BP.4795	ES.intermediate	74	female	Stage I	T1	N0	M0	620	0	620,0	1	0.157761	-0.624721	0.543141	0.169963	0.368426	0.269251	0.00706643	0.0221176	0.0858093	0.0534928	0.00633008	0	0.0546583	0.050445	0	0.0535899	0.00137328	0.0112662	3.2096	4.5911	3.5312	4.2088	5.7319	7.7974	6.3138	7.2298	4.7231	9.0228
TCGA.BP.4964	ES.intermediate	54	female	Stage I	T1	N0	M0	1862	0	1862,0	1	0.363876	-0.507641	-0.0508844	0.308607	0.139401	0.269654	0.0121486	0.103234	0.158284	0.028482	0.0480399	0.0993528	0.00259375	0.0254474	0.0573064	0	0.0373025	0	5.7515	5.9156	4.5474	5.9	6.4795	10.2725	6.4637	7.5125	5.5264	9.6508
TCGA.BP.4968	ES.intermediate	40	male	Stage I	T1	N0	M0	1746	0	1746,0	1	-0.165936	0.419368	-0.297879	-0.250385	0.188798	0.111815	0.316414	0.122812	0.0281262	0.0107226	0.08238	0	0.040145	0	0.0492219	0.00953653	0.0296994	0	7.8365	5.3924	5.8252	8.7838	6.9896	12.3841	6.3451	9.453	5.934	9.9909
TCGA.BP.4995	ES.intermediate	68	male	Stage I	T1	N0	M0	1371	0	1371,0	1	-0.121755	-0.561944	0.197555	0.211591	0.241575	0.148304	0.110863	0.0660899	0.0511588	0.0920302	0.0811574	0.062322	0.0152636	0	0.035021	0.0379069	0.0501485	0	4.9474	6.3329	2.641	5.8273	5.8667	9.0739	6.2853	7.1809	4.1506	8.9616
TCGA.BP.5182	ES.intermediate	56	male	Stage I	T1	N0	M0	1165	0	1165,0	1	0.100081	-0.442481	0.336343	0.0419052	0.526934	0.111246	0.095098	0.0487019	0.0629649	0.045158	0.00416495	0.00894638	0.0335759	0	0.0147734	0.0095287	0.0389083	0	6.1735	6.0322	5.608	7.4756	6.1862	10.3955	7.6834	8.3879	5.5792	8.2765
TCGA.CJ.4872	ES.intermediate	51	male	Stage I	T1	N0	M0	1435	0	1435,0	1	0.171656	-0.396297	0.365302	0.0506662	0.253752	0.239562	0.085307	0.123297	0.064459	0.0262204	0.030743	0	0.0371132	0.0838	0.0006	0.0539964	0	0	5.1259	5.1593	4.9271	7.6112	6.9872	9.3685	7.0464	7.9447	4.5531	10.0244
TCGA.CJ.4874	ES.intermediate	73	female	Stage I	T1	N0	M0	2283	0	2283,0	1	-0.224821	-0.397367	0.350439	-0.0359718	0.236883	0.0792565	0.332247	0.135167	0.0256469	0.00620198	0.0640104	0	0.0172233	0.00149796	0.013362	0.0543266	0	0	6.7935	5.7288	4.3259	8.5874	7.0424	11.0169	6.9298	8.9621	4.9901	10.4852
TCGA.CJ.4892	ES.intermediate	65	female	Stage I	T1	N0	M0	1521	0	1521,0	1	-0.501475	0.503759	0.324773	-0.408967	0.144578	0.0144537	0.566918	0.0553126	0.0165121	0.0181071	0.044055	0	0.045677	0	0.0581471	0	0.0362395	0	8.8693	4.6888	5.5071	9.4741	7.2542	12.0923	6.1197	9.8413	6.0892	9.1987
TCGA.CW.6088	ES.intermediate	60	male	Stage I	T1	N0	M0	3222	0	3222,0	1	-0.35584	-0.570892	0.500527	0.104759	0.176894	0.413677	0	0.0141042	0.161085	0.108496	0.0635293	0.00755002	0.0314714	0	0.00292094	0.0006	0.0161146	0	3.1735	5.5002	4.4243	4.7843	4.5658	7.9862	6.1992	4.6378	2.8802	8.8744
TCGA.CZ.5988	ES.intermediate	38	male	Stage I	T1	N0	M0	693	0	693,0	1	0.247018	-0.641141	-0.216602	0.26986	0.158678	0.355343	0	0.0877174	0.089665	0.057986	0.0712146	0.128818	0.00352913	0.00849614	0.0369838	0.00156905	0	0	3.9132	5.1877	3.3222	6.4161	6.5346	11.303	6.5692	7.1754	4.7784	9.5973
TCGA.A3.3317	ES.intermediate	67	male	Stage II	T2	N0	M0	1491	0	1491,0	1	-0.19909	-0.202978	0.213001	-0.20616	0.307028	0.188515	0.107353	0.0711241	0.125741	0.0640912	0.0271994	0.0332502	0	0.0180688	0.044932	0.00319043	0.00947257	0	6.3269	5.7673	4.9307	7.2978	6.598	10.5895	6.6144	7.6516	5.3643	8.4166
TCGA.A3.3343	ES.intermediate	79	male	Stage II	T2	N0	M0	945	0	945,0	1	-0.0603108	0.249587	-0.374249	0.0433482	0.346599	0.220622	0.00397814	0.129425	0.0298519	0.0770572	0.0213733	0	0.0231348	0.113398	0	0.0135244	0	0.00625193	5.6755	5.57	6.2338	6.2059	5.8479	11.1619	6.5547	7.0442	5.0322	11.4424
TCGA.A3.3363	ES.intermediate	50	male	Stage II	T2	N0	M0	319	0	319,0	1	-0.172878	0.114246	-0.375322	0.101527	0.472166	0.280434	0	0	0.199136	0.0191229	0	0	0.00580444	0	0	0	0.0223112	0	3.4291	5.5697	1.7478	3.5585	2.9521	10.1854	4.5591	4.569	2.676	3.7147
TCGA.AK.3433	ES.intermediate	48	female	Stage II	T2	N0	M0	3409	0	3409,0	1	-0.191991	-0.248219	0.0299593	-0.00931928	0.479869	0.146352	0.0557737	0.0542442	0.0782298	0.0244731	0.0221468	0	0.0284243	0.0571821	0	0.0402163	0.0130887	0	2.2703	5.8351	2.2703	1.542	4.0818	7.5672	4.1865	4.9669	2.2703	7.8403
TCGA.B0.5706	ES.intermediate	45	male	Stage II	T2	N0	M0	3205	0	3205,0	1	0.325784	-0.427683	-0.190543	0.156535	0.122716	0.11808	0.265935	0.0556247	0.0160675	0	0.273777	0.00702385	0.0185301	0	0.0471963	0	0	0.00171599	8.2289	6.7999	6.6296	9.8863	8.5676	10.6317	7.1416	10.5471	5.5517	11.9313
TCGA.B8.A54H	ES.intermediate	69	female	Stage II	T2	N0	M0	256	0	256,0	1	-0.533101	0.420594	0.17229	-0.435086	0.177454	0.0937868	0.383733	0.0466993	0.0429413	0.0366579	0.0708851	0	0.0349619	0.015365	0.0544197	0	0.0430954	0	6.6753	4.9067	3.3759	7.413	6.0712	10.6305	5.5029	8.4135	4.3456	8.6016
TCGA.BP.4173	ES.intermediate	47	male	Stage II	T2	N0	M0	1893	0	1893,0	1	-0.421344	0.322918	-0.00405894	-0.381318	0.172953	0	0.433771	0.1502	0.00583898	0.0468618	0.0523997	0	0.0669152	0.0261963	0.0395073	0	0	0.00535669	9.5443	7.0571	7.9823	11.1208	9.0373	11.3594	8.4794	10.9336	7.2382	12.4752
TCGA.BP.5199	ES.intermediate	58	male	Stage II	T2	N0	M0	1355	0	1355,0	1	-0.286062	0.291347	0.176978	-0.257049	0.155469	0.0107865	0.468458	0.0968931	0.0263679	0.00835262	0.045758	0	0.0765072	0	0.0899815	0	0.0203107	0	8.8428	5.0363	7.3074	10.1896	9.096	10.2766	6.9802	10.4322	7.1866	10.7602
TCGA.CJ.4643	ES.intermediate	67	female	Stage II	T2	N0	M0	1793	0	1793,0	1	-0.448747	-0.133277	0.482105	-0.320497	0.272857	0.288288	0.0367216	0.105762	0.0300392	0.106504	0.030967	0	0	0.0608868	0.0240973	0.039103	0	0	5.4747	6.6426	5.3711	5.7098	6.26	8.9156	6.8537	6.851	4.5808	10.1747
TCGA.CZ.5452	ES.intermediate	69	male	Stage II	T2	N0	M0	1789	0	1789,0	1	-0.0307902	0.619115	-0.470251	-0.0311695	0.163678	0.0838629	0.414657	0.0637855	0.0014296	0.0311506	0.0399894	0	0.0567915	0	0.0895625	0	0.0304846	0.0103715	8.9125	5.2088	6.2472	9.4818	8.5922	10.7878	6.5189	10.5424	6.3895	11.2081
TCGA.CZ.5470	ES.intermediate	72	female	Stage II	T2	N0	M0	386	0	386,0	1	0.0214203	0.438325	-0.345141	-0.112441	0.289601	0.214054	0.169939	0.103405	0.0248543	0.0247381	0.0650819	0	0.0577965	0.00316363	0.0334428	0	0.00568876	0.00384309	6.9713	6.4339	5.708	7.7917	7.5672	11.4143	6.7514	9.0242	5.8519	9.9603
TCGA.CZ.5985	ES.intermediate	58	male	Stage II	T2	N0	M0	1997	0	1997,0	1	0.203832	-0.30426	-0.434695	0.227563	0.354466	0.196466	0.0450506	0.130113	0.0246023	0.0656848	0.0381114	0.0686331	0.0084044	0.0414444	0.0150762	0	0	0.0001	5.9493	6.0606	5.103	7.955	6.9415	10.6268	7.3681	7.9827	4.9725	9.8815
TCGA.AK.3428	ES.intermediate	62	male	Stage III	T3	N0	M0	3728	0	3728,0	1	0.312302	-0.530081	0.142676	0.40393	0.27484	0.0697395	0.0542251	0.0358828	0.0233519	0.272509	0.0148321	0	0	0.0238722	0.00879026	0.0281928	0	0.0852223	4.3651	6.273	5.7608	3.8385	4.7872	9.3037	5.8156	5.6357	2.8684	11.4631
TCGA.B0.4710	ES.intermediate	75	female	Stage III	T3	N0	M0	1755	0	1755,0	1	-0.333629	0.191921	0.245665	-0.213171	0.0589485	0.0842989	0.173837	0.0235011	0.0433066	0.207353	0.0365372	0.125528	0.0674062	0.0775733	0.0580621	0.017677	0	0	5.6449	5.3432	3.6159	6.6357	6.1954	11.4128	5.3814	7.4394	4.6632	10.541
TCGA.B0.5692	ES.intermediate	66	female	Stage III	T3	N0	M0	3944	0	3944,0	1	-0.0929099	0.565285	-0.396193	0.114551	0.121863	0	0.521392	0.0714797	0.019053	0.00947889	0.0412335	0	0.0926547	0	0.0675573	0	0.0552882	0	9.4907	5.3697	5.2342	10.8039	8.4016	10.1202	6.7718	11.0449	6.9884	10.6685
TCGA.B0.5701	ES.intermediate	65	male	Stage III	T3	N0	M0	2461	0	2461,0	1	0.393698	0.00434926	-0.430291	0.268032	0.197587	0.195443	0.121617	0.177085	0.0240146	0.00599612	0.0868815	0.0823417	0.0355764	0.00720593	0.0262795	0.02647	0	0.013502	6.4073	5.0398	4.8461	7.2611	6.9387	11.8454	5.7903	8.1202	4.9323	10.1731
TCGA.B0.5713	ES.intermediate	75	female	Stage III	T3	N0	M0	2782	0	2782,0	1	-0.404716	-0.0788559	0.267936	-0.15556	0.0398923	0.193231	0.189017	0.131689	0.117138	0.114621	0.027614	0.0365092	0.0455308	0	0.0627579	0.00169644	0.0287229	0	5.3749	5.9096	3.5974	6.6001	5.8698	7.6217	6.3459	6.8353	4.245	10.1118
TCGA.B4.5832	ES.intermediate	65	male	Stage III	T3	N0	M0	155	0	155,0	1	0.345167	-0.60408	0.160488	0.263733	0.272225	0.404561	0	0.109456	0.0711097	0	0.0196519	0	0	0	0.00670281	0.0356721	0.0238023	0.0116895	2.5839	3.8639	5.7305	3.7914	6.1629	8.5059	6.9176	4.3386	5.5445	7.2303
TCGA.B8.4151	ES.intermediate	51	female	Stage III	T3	N0	M0	1299	0	1299,0	1	-0.138642	0.255874	-0.202589	-0.154717	0.365891	0.218601	0.0179365	0.098199	0.0613618	0.0656095	0.0580938	0	0.00171648	0.0577778	0.0120286	0.0243906	0	0.0126776	4.2193	5.4791	4.8024	5.9269	3.5446	10.1604	6.5003	5.7448	1.9196	11.4766
TCGA.B8.4620	ES.intermediate	70	female	Stage III	T3	N0	M0	777	0	777,0	1	0.42518	-0.393265	0.038496	0.20298	0.232317	0.242579	0	0.00191793	0	0.053681	0.0282077	0.0805341	0.024547	0.037058	0.00895962	0.0397274	0	0.146203	4.9816	5.0921	5.8049	8.1407	5.3211	9.9199	6.8136	5.421	5.1613	9.9293
TCGA.B8.5163	ES.intermediate	63	female	Stage III	T3	N0	M0	822	0	822,0	1	0.282937	-0.568173	0.41976	-0.00103158	0.301799	0.283031	0.074466	0.0930597	0.027796	0.0103217	0.0651369	0	0.0387102	0	0.0485927	0.0368095	0.00436934	0.00801123	6.9529	6.5027	5.1081	8.9303	8.0486	10.5579	8.426	8.9257	6.4805	9.7655
TCGA.BP.4163	ES.intermediate	60	female	Stage III	T3	N0	M0	2839	0	2839,0	1	0.190039	0.0261157	-0.0270679	-0.0612008	0.339789	0.159124	0.0729898	0.0610678	0.0374844	0.188031	0.0103168	0	0.0220384	0.0276998	0.0144093	0.0670492	0	0	4.8564	4.5338	2.8743	4.3217	5.8838	10.2382	5.5518	6.678	4.4665	8.1436
TCGA.BP.4332	ES.intermediate	36	male	Stage III	T3	N0	M0	1133	0	1133,0	1	-0.129411	-0.312079	0.225342	0.00271017	0.442126	0.105039	0.0761299	0.060749	0.0139364	0.00806851	0	0.111852	0.0129267	0.0929422	0.00922525	0.0670054	0	0	3.7639	4.5365	2.8664	5.0206	5.5627	9.7277	6.1488	6.092	3.724	9.2532
TCGA.BP.4345	ES.intermediate	62	male	Stage III	T3	N0	M0	1516	0	1516,0	1	-0.114651	-0.389864	0.522771	-0.34387	0.267405	0.163612	0.0191026	0.0396734	0.0245555	0.0182098	0.00139196	0.353294	0.0468379	0.0349796	0.0101503	0.0207885	0	0	5.1577	6.6868	5.3006	6.0856	6.3422	10.2155	7.9922	7.4702	5.3157	8.8886
TCGA.BP.4797	ES.intermediate	34	male	Stage III	T3	N0	M0	1107	0	1107,0	1	0.295878	-0.48555	-0.362081	0.120432	0.325808	0.2026	0.169454	0.0613612	0.0206738	0.0543214	0.0346359	0.0226427	0.0391833	0.0013706	0.0273356	0	0.0138443	0.0267697	5.9415	5.4596	4.0515	7.3683	7.0868	12.6006	6.9625	8.4386	5.5678	8.4149
TCGA.BP.4967	ES.intermediate	76	male	Stage III	T3	N0	M0	205	0	205,0	1	0.324389	-0.27138	-0.412631	0.202967	0.337896	0.199156	0.0779814	0.0630796	0.112477	0.0286174	0.0834806	0	0.0167414	0.0197489	0.0155907	0.0141605	0.0247894	0.0062809	4.7103	4.4792	3.0182	5.627	5.0283	10.5156	5.8041	6.6097	2.9595	8.8096
TCGA.BP.4971	ES.intermediate	40	male	Stage III	T3	N0	M0	1487	0	1487,0	1	-0.444407	0.512613	0.193931	-0.423969	0.221834	0.271972	0.0690604	0.0811768	0.0205959	0.0249978	0	0.124644	0.0639079	0.0301854	0.024387	0.04379	0	0	6.1272	6.4852	7.3118	7.4019	7.1926	10.443	7.2609	8.1652	6.1673	9.1111
TCGA.CJ.4636	ES.intermediate	51	male	Stage III	T3	N0	M0	1924	0	1924,0	1	-0.10822	0.494338	-0.121525	-0.260049	0.43596	0.0213456	0.321678	0.0502712	0.0223771	0.0303902	0.0403632	0.00486189	0.0387511	0	0.0330521	0	0	0.001	7.2483	5.2765	4.5577	8.764	7.0684	11.9976	6.9138	9.359	5.1755	9.8762
TCGA.BP.4970	ES.intermediate	44	male	Stage III	T1	N1	M0	433	0	433,0	1	-0.0682729	-0.519888	0.311846	0.120364	0.325166	0.152375	0.210669	0.0610582	0.0260669	0.12825	0.035572	0	0.00760218	0.0008	0.0107268	0.0355131	0	0.00621539	6.4609	7.2539	4.8253	7.6081	6.652	10.1284	7.988	8.12	4.2106	7.2516
TCGA.B8.5158	ES.intermediate	56	male	Stage III	T3	N1	M0	1218	0	1218,0	1	0.404482	-0.26839	-0.391778	0.395046	0.254765	0.182299	0.112448	0.122061	0	0.0486515	0.0585926	0	0.0315272	0.0343324	0.0323737	0	0	0.04749	5.7877	5.621	3.933	7.4911	6.5779	10.2201	6.4991	8.038	5.0321	9.9788
TCGA.B4.5838	ES.intermediate	52	male	Stage IV	T3	N1	M0	166	0	166,0	1	0.321298	-0.543919	0.131557	-0.1667	0.352195	0.154864	0.0994622	0.0773375	0.0391038	0.010679	0.0810128	0.00121909	0.0107909	0.0332982	0.0385916	0.0843335	0	0.0118281	4.8171	6.8716	2.5229	6.2579	5.5063	13.781	6.4834	6.7419	3.331	6.36
TCGA.6D.AA2E	ES.intermediate	68	female	Stage I	T1	Nx	M0	362	0	362,0	1	-0.310743	0.128689	0.02386	-0.00609354	0.383416	0.120723	0.169476	0.0004	0.026303	0.0196132	0.0741093	0	0.0469993	0.0535678	0.0318603	0.065868	0	0	7.1037	8.3217	4.1035	4.9137	4.4625	8.8614	6.2276	6.9056	3.2682	5.7805
TCGA.A3.3322	ES.intermediate	51	male	Stage I	T1	Nx	M0	1478	0	1478,0	1	-0.0139734	0.0333908	-0.170863	-0.177149	0.245157	0.379385	0	0.00279671	0.103621	0.105913	0.0278092	0	0.0332267	0.0638732	0.00115806	0.0018011	0.0245034	0	3.7397	5.5433	3.4571	4.9737	3.9317	12.8592	5.7738	5.2573	3.5182	6.8702
TCGA.A3.3323	ES.intermediate	53	male	Stage I	T1	Nx	M0	1106	0	1106,0	1	0.357906	-0.396423	-0.102782	0.404748	0.367987	0.204512	0.0838188	0.0846376	0.0468164	0.0453331	0.0415417	0	0.0246184	0.0676095	0.00677917	0.0190937	0	0.00725256	5.5479	4.8794	5.6344	5.7552	6.3821	9.3361	6.9529	7.2622	5.9364	10.2479
TCGA.A3.3382	ES.intermediate	69	male	Stage I	T1	Nx	M0	574	0	574,0	1	0.558216	-0.202087	-0.359932	0.230333	0.197258	0.339997	0.0711718	0.0487629	0.121899	0.0346992	0.0535027	0	0.0075412	0.0604864	0.0156055	0.0008	0.00375381	0	6.393	5.0763	4.9328	6.2106	6.3083	9.2236	7.0655	7.1947	4.5458	10.9926
TCGA.A3.3383	ES.intermediate	52	male	Stage I	T1	Nx	M0	861	0	861,0	1	-0.130641	0.499593	-0.236106	0.0480579	0.323145	0.172132	0.128968	0.111578	0.0706008	0.0503277	0.0409884	0	0.0256221	0.0100378	0.0197381	0.00796377	0.0277324	0.00123477	6.4785	2.5456	5.4946	7.8558	6.3418	9.1157	6.2428	8.4385	4.8824	10.924
TCGA.A3.A6NJ	ES.intermediate	57	female	Stage I	T1	Nx	M0	468	0	468,0	1	-0.522613	0.400323	0.0945185	-0.406934	0.264231	0.0248188	0.421421	0.0932262	0.00927037	0.0310854	0.0317355	0	0.0290576	0.0214017	0.0649744	0.00813373	0	0.0006	8.0912	6.8905	6.502	9.1252	7.9278	11.6069	7.3493	9.2142	6.7474	7.584
TCGA.A3.A6NL	ES.intermediate	49	female	Stage I	T1	Nx	M0	689	0	689,0	1	-0.299335	0.0939463	0.476287	-0.277652	0.328708	0.256841	0.00549285	0.07065	0.0624929	0.0620388	0.0127501	0	0.0378225	0.103662	0.0337238	0.0220739	0.0007	0.00302311	5.8847	4.5135	4.391	6.0456	5.9072	10.9073	6.7656	6.9636	4.8977	9.1834
TCGA.A3.A8OV	ES.intermediate	75	male	Stage I	T1	Nx	M0	340	0	340,0	1	-0.221123	0.554761	-0.389308	-0.082166	0.230035	0.174089	0	0.0268257	0.152732	0.260019	0.0009	0	0.0395365	0.07311	0.00576433	0.0003	0.0367087	0	2.7308	4.7327	2.9079	4.4758	4.9708	8.8518	5.5931	4.3455	1.6638	9.1581
TCGA.AK.3461	ES.intermediate	72	male	Stage I	T1	Nx	M0	2217	0	2217,0	1	-0.360281	0.173973	0.54995	-0.160956	0.143261	0.317844	0.0555394	0.0672443	0.0530965	0.155687	0.0519426	0	0	0.130154	0.0182781	0	0	0	5.7236	5.7368	5.9665	6.2031	6.4629	8.8839	5.9211	7.1257	4.3491	8.2003
TCGA.AK.3465	ES.intermediate	71	female	Stage I	T1	Nx	M0	369	0	369,0	1	-0.134722	-0.264847	0.300245	-0.0992958	0.252068	0.181283	0.0312579	0.0587822	0.139324	0.0538859	0.103775	0	0	0	0.0199826	0.100138	0.0595032	0	2.6113	5.8384	2.5071	3.4882	2.5071	7.7752	3.9915	4.6725	1.83	7.2294
TCGA.AS.3777	ES.intermediate	63	male	Stage I	T1	Nx	M0	1238	0	1238,0	1	-0.0632915	-0.231898	0.0193967	0.291704	0.322733	0.12025	0	0.0809878	0.132524	0.0205061	0.0529117	0.0289808	0.0383308	0	0.0449576	0.0746241	0.0546164	0.014966	3.1414	5.1186	3.0592	5.9908	3.4943	7.8719	4.9462	5.2241	2.6733	6.0976
TCGA.AS.3778	ES.intermediate	35	male	Stage I	T1	Nx	M0	43	0	43,0	1	-0.0481719	0.0948034	-0.157176	-0.0359572	0.391217	0.160055	0.0955281	0.0586615	0.0334281	0.0691962	0.0603322	0	0.0114516	0.0696121	0	0.0474113	0	0.00310754	5.3546	5.5844	4.6037	4.9553	5.3294	11.8929	6.3618	6.136	3.621	9.6266
TCGA.B0.5117	ES.intermediate	40	male	Stage I	T1	Nx	M0	1608	0	1608,0	1	-0.131644	0.116457	0.164786	-0.0480595	0.288773	0.100142	0	0.0825171	0.096449	0.0207735	0.112236	0.0163322	0.00206771	0.0150969	0.0491549	0.135238	0.0812207	0	2.4026	5.9021	0.6893	3.9727	3.8555	6.1083	4.0811	4.242	1.7866	6.0428
TCGA.B0.5690	ES.intermediate	53	female	Stage I	T1	Nx	M0	3392	0	3392,0	1	-0.37614	-0.317286	0.601874	-0.351492	0.1943	0.185113	0.0338054	0.0751698	0.0457906	0.157609	0	0.0360237	0.0417894	0.135419	0	0.0949806	0	0	3.521	3.9172	2.5452	5.0016	5.6255	10.2434	6.4472	6.1479	3.0453	11.3774
TCGA.B0.5812	ES.intermediate	53	male	Stage I	T1	Nx	M0	3834	0	3834,0	1	0.0884217	-0.680584	0.476766	0.0137808	0.271045	0.192874	0.0884574	0.108468	0.0562178	0.0741401	0.0596647	0	0.0198592	0.0449995	0.0201066	0.0451544	0.013214	0	4.1448	5.1836	2.9155	5.8401	6.0823	10.1571	6.8233	6.9273	5.4659	10.9339
TCGA.B2.4099	ES.intermediate	83	male	Stage I	T1	Nx	M0	972	0	972,0	1	-0.213644	0.184949	-0.319338	-0.0950745	0.327603	0.191784	0.0229981	0.101449	0.0347834	0.164269	0.0158132	0	0.0289991	0.0680123	0	0.0361148	0.0002	0.00240728	4.2768	5.3185	5.493	6.1434	5.2227	9.5417	7.0976	6.3317	5.4513	9.1287
TCGA.B2.5635	ES.intermediate	74	male	Stage I	T1	Nx	M0	755	0	755,0	1	-0.0644766	0.262147	-0.417237	0.123491	0.24803	0.194701	0.185525	0.0744224	0.0340467	0.0947688	0.0508347	0	0.0466191	0	0.0349942	0.00541857	0.030527	0.0001	6.8714	5.5533	5.196	7.9182	6.5863	10.7153	7.2846	8.504	5.7467	9.0257
TCGA.B2.5636	ES.intermediate	79	male	Stage I	T1	Nx	M0	919	0	919,0	1	0.0688367	-0.559314	0.474863	0.225432	0.191326	0.418101	0	0.011195	0.182627	0.0899245	0.00924955	0	0.0435968	0	0.0111244	0.00311463	0.0365891	0.00262375	2.3498	4.2946	2.1218	3.4175	3.849	7.6986	6.0322	5.1628	2.5466	4.7981
TCGA.B8.A54G	ES.intermediate	50	male	Stage I	T1	Nx	M0	53	0	53,0	1	-0.215775	0.524566	-0.522188	-0.137377	0.290312	0.074772	0.316576	0.0358077	0.0007	0.0926395	0.00136169	0	0.0574684	0	0.0312747	0	0.0591634	0	10.0126	5.3947	7.6956	10.2853	7.6135	11.1214	7.2288	10.6733	7.9536	8.8042
TCGA.B8.A54K	ES.intermediate	61	male	Stage I	T1	Nx	M0	469	0	469,0	1	0.0966118	-0.226829	-0.105118	0.166532	0.0508266	0.461569	0	0.0175759	0.0843431	0.0828392	0.00725582	0.0531382	0.0779019	0.115917	0.0064635	0.0373569	0	0	3.1798	4.4917	2.4539	2.5672	2.3308	6.0913	4.5481	4.4337	0.534	9.4625
TCGA.B8.A7U6	ES.intermediate	54	female	Stage I	T1	Nx	M0	495	0	495,0	1	-0.250117	0.469563	0.294807	-0.262545	0.168833	0.268144	0.0674563	0.0333673	0	0.0817379	0.0325252	0.0928968	0.0509103	0.0333636	0.0322479	0.0243629	0.0201568	0	4.5737	4.0187	4.3614	5.3062	4.3614	10.674	5.07	5.785	4.0663	7.0073
TCGA.B8.A8YJ	ES.intermediate	60	female	Stage I	T1	Nx	M0	431	0	431,0	1	-0.218741	-0.16402	0.528717	-0.288937	0.343827	0.168281	0.0584565	0.0159097	0.121323	0.0423813	0.00971032	0	0.0195642	0.0563503	0	0.161789	0	0	6.0956	5.0453	6.0232	5.9017	6.0547	10.1073	7.4859	7.737	5.6775	7.4587
TCGA.BP.4161	ES.intermediate	74	male	Stage I	T1	Nx	M0	2746	0	2746,0	1	0.0883084	-0.0255471	-0.408296	0.10557	0.231799	0.166051	0.16297	0.107161	0.112006	0.0422572	0.0117979	0.0550295	0.00176486	0.00927275	0.0402959	0.00240401	0.0482141	0	7.3314	6.5523	5.8145	8.0563	7.6625	11.6332	7.2343	8.8887	6.2301	9.7665
TCGA.BP.4176	ES.intermediate	64	male	Stage I	T1	Nx	M0	1955	0	1955,0	1	0.484254	-0.423058	-0.240052	0.338771	0.40091	0.220067	0.0319445	0	0	0.0763621	0.0412604	0.0372912	0.0113873	0.0638287	0.0157251	0.0003	0	0.0211823	5.7352	5.8068	5.9672	5.8365	6.5653	10.4176	7.5307	7.6847	5.5921	8.9114
TCGA.BP.4349	ES.intermediate	68	female	Stage I	T1	Nx	M0	372	0	372,0	1	-0.454163	0.446299	0.46799	-0.202605	0.274327	0.207714	0.0955652	0.113663	0.0304312	0.034131	0	0	0	0.10259	0.059441	0.0821372	0	0	4.7742	4.4703	3.8816	5.486	4.6085	10.2585	6.6619	5.6278	2.8704	10.7621
TCGA.BP.4758	ES.intermediate	40	male	Stage I	T1	Nx	M0	2208	0	2208,0	1	-0.524449	0.465161	0.346321	-0.371399	0.134689	0.0694768	0.419376	0.0604108	0.018306	0.00365088	0.0606139	0	0.0642107	0	0.123511	0	0.0295051	0	8.3891	4.5572	5.5262	9.682	8.0577	10.6258	6.8193	10.2404	6.2183	10.1055
TCGA.BP.4760	ES.intermediate	69	male	Stage I	T1	Nx	M0	2361	0	2361,0	1	0.120513	-0.63945	0.368236	0.277031	0.219028	0.316748	0	0	0.0390474	0	0.0075549	0.294653	0.0445225	0.0525729	0.00361282	0.00157622	0	0.00823757	1.297	5.8353	3.7425	2.3239	2.7715	7.9262	6.3358	4.3786	2.6924	6.4119
TCGA.BP.4769	ES.intermediate	63	male	Stage I	T1	Nx	M0	1876	0	1876,0	1	0.0552853	-0.440166	0.458558	0.238028	0.240953	0.275528	0	0.0491329	0.0919982	0.0360388	0.0385231	0	0.0183463	0.0242801	0.0292629	0.102881	0.0178497	0	1.8789	4.217	2.0216	3.7681	2.5785	6.645	5.1469	4.4889	2.6681	8.4413
TCGA.BP.4774	ES.intermediate	57	female	Stage I	T1	Nx	M0	1885	0	1885,0	1	-0.558349	0.376107	0.43249	-0.445157	0.0583593	0.299298	0	0.0345023	0	0.0576401	0.21171	0	0.00184291	0	0.0528539	0.0248128	0.158897	0	5.4182	4.9266	4.4635	7.1037	5.6756	9.009	5.1932	6.8807	4.7432	8.8914
TCGA.BP.4781	ES.intermediate	78	male	Stage I	T1	Nx	M0	2080	0	2080,0	1	0.504646	-0.540996	-0.151928	0.425386	0.54225	0.0747931	0.0281827	0.0530327	0	0.0158503	0.00399122	0.0935098	0.0114258	0	0.0350212	0.0470689	0.0274811	0.0133752	4.3592	4.8282	1.7016	5.2963	4.7896	9.905	6.4611	5.6887	4.533	8.9262
TCGA.BP.4782	ES.intermediate	55	female	Stage I	T1	Nx	M0	354	0	354,0	1	0.167069	-0.243637	-0.109662	0.0741984	0.301247	0.145555	0.138799	0.0952484	0.0580399	0.00165874	0.0946961	0.0251435	0.0219556	0.033387	0.0392981	0.0273674	0.0176043	0	6.5687	5.0302	4.9116	7.2305	6.9925	9.7124	6.9415	8.1111	5.8232	8.5215
TCGA.BP.4801	ES.intermediate	57	male	Stage I	T1	Nx	M0	1124	0	1124,0	1	0.0640687	-0.565934	0.501425	0.0685525	0.522023	0.0654823	0.102944	0.0337652	0.10213	0.0403567	0.00236579	0.0404453	0.0208943	0	0.0185308	0.00207262	0.0474705	0	4.6467	6.3213	3.3181	6.1641	5.9795	11.0878	7.8833	7.2984	4.6672	8.8703
TCGA.BP.4807	ES.intermediate	42	male	Stage I	T1	Nx	M0	211	0	211,0	1	0.12723	-0.63111	-0.145479	0.205549	0.492425	0.32469	0.00725323	0	0	0.0848796	0.0004	0	0.00782498	0.0425016	0.0175241	0.00636196	0.00559128	0	2.3597	5.3877	1.7207	4.4674	3.5874	11.4605	7.0125	5.0097	3.9293	8.8589
TCGA.BP.4959	ES.intermediate	49	male	Stage I	T1	Nx	M0	2660	0	2660,0	1	0.289698	-0.101123	-0.118039	0.175256	0.384495	0.166623	0.124108	0	0.127242	0.0682879	0	0.0293661	0	0.0176363	0.0105171	0.00448225	0	0	4.8517	5.0441	3.1569	5.4516	5.2014	11.3998	6.743	6.6382	4.4322	8.0949
TCGA.BP.4963	ES.intermediate	63	male	Stage I	T1	Nx	M0	1834	0	1834,0	1	0.00459475	0.189889	-0.425396	0.129142	0.427866	0.192059	0.0509098	0.049663	0.0150602	0.0679619	0	0.059438	0.0208755	0.0555083	0.0219937	0.0333486	0	0.00531592	5.8639	4.7487	4.9493	6.5763	6.1046	9.52	6.337	7.0094	4.5609	10.0209
TCGA.BP.4969	ES.intermediate	63	female	Stage I	T1	Nx	M0	1794	0	1794,0	1	-0.540166	0.456384	0.0423019	-0.384226	0.279574	0.16794	0	0.108634	0.0840652	0.0100372	0.145504	0	0.0258505	0	0.0435074	0.0308149	0.0858481	0	3.5659	5.0124	3.0885	5.485	4.2427	13.3773	5.7426	5.3375	2.6828	7.7782
TCGA.BP.4975	ES.intermediate	40	male	Stage I	T1	Nx	M0	1433	0	1433,0	1	0.137556	-0.637328	0.284076	0.0368547	0.309152	0.289735	0	0.00889046	0.103268	0.097492	0.048972	0	0.0406939	0.062719	0.00818666	0.0041072	0.00152224	0	3.4167	5.2646	2.2692	4.0914	4.4006	12.2312	6.3709	5.8035	3.6686	9.7518
TCGA.BP.4982	ES.intermediate	42	male	Stage I	T1	Nx	M0	1014	0	1014,0	1	-0.210116	-0.527743	0.403397	-0.124552	0.348244	0.214117	0.0911254	0.0893802	0.0693936	0.0377414	0.00673194	0	0.00538424	0.0716335	0.0196955	0.0338292	0	0.011165	5.2095	5.4233	3.9041	6.091	5.5855	9.4723	6.5906	6.7966	4.7145	8.9143
TCGA.BP.4992	ES.intermediate	66	male	Stage I	T1	Nx	M0	501	0	501,0	1	-0.404207	0.675138	-0.332494	-0.209407	0.200006	0.212523	0.299771	0.0593835	0.00134566	0.019783	0	0	0.0754448	0	0.121555	0	0	0	9.4549	4.7832	8.2661	9.8543	8.2501	10.0289	6.2578	9.9565	7.0845	10.5115
TCGA.BP.4993	ES.intermediate	58	male	Stage I	T1	Nx	M0	177	0	177,0	1	-0.251991	-0.0544925	0.488241	-0.148596	0.134247	0.094279	0.150379	0.0836116	0.184545	0.0589984	0.105613	0.0380029	0.0163209	0.00963751	0.0322606	0.00144174	0.0782385	0	6.5965	4.7185	2.95	7.3684	6.0509	10.4381	6.5052	7.9713	3.7299	7.8414
TCGA.BP.4994	ES.intermediate	54	male	Stage I	T1	Nx	M0	1308	0	1308,0	1	-0.158984	-0.470909	0.104764	0.141327	0.266565	0.101625	0.113613	0.0565996	0.0202986	0.107323	0.132266	0.0212774	0.0324336	0	0.0351055	0.032632	0.0796232	0.0006	4.6982	6.1943	2.6578	5.3231	5.4425	8.6679	5.8799	6.5476	3.4712	8.1913
TCGA.BP.4998	ES.intermediate	49	male	Stage I	T1	Nx	M0	932	0	932,0	1	-0.186966	-0.20711	0.0951887	-0.0376013	0.342105	0.320693	0.0328887	0.0460435	0.131109	0.0327417	0.0104415	0	0.00518447	0.0297664	0.0182931	0	0	0	6.1031	6.3976	5.006	7.0649	6.5869	11.2588	7.3047	7.8505	4.5886	9.7798
TCGA.BP.5001	ES.intermediate	43	female	Stage I	T1	Nx	M0	1177	0	1177,0	1	-0.572698	0.624042	-0.129435	-0.310277	0.123139	0.157102	0.304699	0.0757394	0.0326908	0.0220341	0.0671911	0	0.0681106	0.00711847	0.0685596	0	0.073616	0	7.1735	4.0766	5.2367	8.4315	6.783	11.0842	4.574	8.7266	5.1386	10.1376
TCGA.BP.5174	ES.intermediate	45	female	Stage I	T1	Nx	M0	2257	0	2257,0	1	-0.0226296	0.472104	-0.324582	-0.0158455	0.299904	0.109612	0.15357	0.111081	0.0371121	0.0348321	0.0961034	0.00826924	0.055413	0	0.0560848	0	0.021466	0.00423525	5.2681	4.4195	1.7858	6.1028	5.0186	11.6766	5.0004	7.2821	3.0607	7.4993
TCGA.BP.5177	ES.intermediate	46	female	Stage I	T1	Nx	M0	293	0	293,0	1	-0.201378	-0.190112	0.560883	-0.347878	0.147837	0.198464	0.142875	0.0754948	0.0311979	0.0164714	0.080767	0.0693374	0.0819095	0.0506841	0.0233623	0.0513014	0.0302987	0	4.4695	4.2136	2.8682	5.6326	5.6585	10.7103	6.2339	7.4321	2.7764	10.8371
TCGA.BP.5181	ES.intermediate	58	female	Stage I	T1	Nx	M0	1495	0	1495,0	1	0.153287	-0.384753	0.284619	0.188185	0.319762	0.287293	0.0723762	0.09858	0.0575133	0.0503559	0.0122638	0	0.020157	0.051753	0.00451268	0.00904945	0.00996206	0	4.1619	5.4946	2.9964	5.238	5.1511	10.6569	6.2258	5.6153	2.2246	10.6576
TCGA.BP.5184	ES.intermediate	54	male	Stage I	T1	Nx	M0	1133	0	1133,0	1	0.0528781	-0.551435	0.359428	0.0806633	0.320198	0.153993	0.182571	0.0588496	0.0938817	0.0491472	0.0155924	0	0.0161627	0.0555745	0.018226	0.0275575	0.0007	0	5.0762	5.5466	4.0221	5.7646	5.8568	10.2488	6.2286	6.6989	4.8481	6.538
TCGA.BP.5187	ES.intermediate	54	male	Stage I	T1	Nx	M0	406	0	406,0	1	0.310563	-0.641952	0.279542	0.267379	0.22636	0.28166	0.138819	0.0952241	0.0220387	0.0273529	0.0401705	0	0.0269075	0	0.0431239	0.0359622	0	0	4.6439	4.8027	5.1368	6.6634	6.2871	8.3264	6.2041	7.7316	5.2787	8.1269
TCGA.BP.5194	ES.intermediate	39	male	Stage I	T1	Nx	M0	408	0	408,0	1	0.0507628	-0.663455	0.33404	-0.128512	0.371817	0.181779	0.0618928	0.0767831	0.110029	0.0139223	0.0414128	0.0251265	0.00754575	0.0224207	0.00577159	0.0513142	0.0301858	0	4.1922	5.9871	3.389	4.9195	5.6129	11.5325	6.1769	6.5742	4.0538	8.3375
TCGA.CJ.4634	ES.intermediate	60	female	Stage I	T1	Nx	M0	3498	0	3498,0	1	-0.311099	-0.13543	0.305886	-0.127442	0.266559	0.262285	0.0958498	0.00720017	0.111713	0.0890398	0	0.0956969	0.0474437	0.00623921	0.0152639	0	0	0	3.5991	4.8125	2.0451	4.5808	4.3298	9.9332	5.7405	5.287	3.2232	7.3041
TCGA.CJ.4635	ES.intermediate	48	male	Stage I	T1	Nx	M0	1416	0	1416,0	1	0.336442	0.0045088	-0.447345	0.27942	0.232936	0.213327	0.250538	0.0421118	0.01856	0.0002	0.0371664	0.0961614	0.0419005	0	0.0415201	0.012701	0.0128753	0	7.1287	4.9302	5.2848	7.6683	7.8512	11.0155	6.6789	8.82	6.8636	9.925
TCGA.CJ.4889	ES.intermediate	63	female	Stage I	T1	Nx	M0	1946	0	1946,0	1	-0.290257	-0.415658	0.479122	-0.0858883	0.261937	0.148122	0.152248	0.0470509	0.0133463	0.00820815	0.0747907	0.0004	0.014386	0.0398775	0.0127274	0.0603396	0	0	6.4483	5.9046	4.4363	7.5247	7.359	9.7805	7.6344	9.9199	5.5661	7.423
TCGA.CJ.4903	ES.intermediate	50	male	Stage I	T1	Nx	M0	1560	0	1560,0	1	0.0210137	-0.0151781	-0.330833	-0.0932615	0.301765	0.266517	0.157431	0.0615286	0	0.0262807	0.0710019	0	0.0154584	0	0.0251892	0.0131718	0.0103724	0	6.2712	6.0548	5.0959	6.8916	6.8149	12.3675	7.0338	8.1771	4.493	10.0541
TCGA.CJ.4905	ES.intermediate	62	female	Stage I	T1	Nx	M0	1496	0	1496,0	1	-0.115683	-0.620564	0.633896	-0.216723	0.233703	0.125402	0.0743922	0.0291933	0.178211	0.132234	0.00442053	0.111739	0.0021362	0.0582738	0.00136162	0.00387023	0.0450632	0	3.2719	5.498	1.3179	4.7696	5.7747	7.9451	6.1164	5.1866	1.4811	8.4975
TCGA.CJ.4908	ES.intermediate	38	male	Stage I	T1	Nx	M0	1531	0	1531,0	1	-0.140081	-0.511554	0.591718	-0.119066	0.309698	0.176634	0.130356	0.0768812	0.0591506	0.0342009	0.0463041	0.0123747	0.0358265	0.0460738	0.0102065	0.0599307	0	0.00236368	5.7964	5.6804	3.3503	6.1787	5.3741	9.9116	7.0436	7.3948	3.8571	8.9601
TCGA.CW.5581	ES.intermediate	44	male	Stage I	T1	Nx	M0	2799	0	2799,0	1	0.0109485	-0.395648	0.00686058	0.254899	0.184646	0.349926	0.126142	0.0899746	0.0350311	0.0231038	0	0	0.0378113	0.0463444	0.0109825	0.0684714	0	0	4.8389	5.9844	3.5987	5.4958	5.8727	11.9648	6.9768	6.8908	4.5379	11.1077
TCGA.CW.5589	ES.intermediate	52	male	Stage I	T1	Nx	M0	2378	0	2378,0	1	-0.117142	-0.562903	0.35348	0.117143	0.43313	0.164831	0.0280125	0.0333247	0.0250712	0.0391538	0.0302446	0.0609408	0.0233352	0.0878751	0	0.0536361	0	0	3.8972	5.0739	2.8848	4.7506	4.8098	11.6515	6.5221	6.4487	3.2117	9.6853
TCGA.CW.6090	ES.intermediate	68	male	Stage I	T1	Nx	M0	2552	0	2552,0	1	0.427829	-0.472379	-0.0567524	0.229888	0.492618	0.137722	0.0659009	0.0123963	0.0252075	0.0170842	0.0650174	0.0874075	0.0342614	0.0005	0.0312166	0.00980257	0.00667444	0.00380508	5.3181	4.842	4.8243	6.7103	6.399	10.4357	7.8918	7.7223	5.1431	9.5817
TCGA.CZ.4853	ES.intermediate	82	male	Stage I	T1	Nx	M0	774	0	774,0	1	0.204475	0.089964	-0.402786	0.0986711	0.265023	0.239665	0.0002	0.191198	0.0404694	0.0232947	0.0275518	0	0.0846778	0.0549975	0.0199413	0.0462738	0	0	4.1269	6.554	4.5444	5.7782	6.1569	11.0765	5.5987	6.861	4.6444	10.3334
TCGA.CZ.5982	ES.intermediate	59	female	Stage I	T1	Nx	M0	2439	0	2439,0	1	-0.00913196	-0.259918	0.270141	-0.0420496	0.251697	0.256676	0.00827726	0.0619564	0.0598631	0.087425	0.0750514	0	0.00188803	0.0760873	0.0116541	0.0765418	0	0.0326038	3.8477	5.5236	3.0972	4.0706	4.6465	8.0675	5.5869	5.8085	2.3568	7.31
TCGA.DV.5566	ES.intermediate	67	female	Stage I	T1	Nx	M0	1398	0	1398,0	1	-0.248306	0.217388	-0.0169843	0.259273	0.382037	0.187362	0.0859426	0.101125	0.00304139	0.0156936	0.0603408	0.00703522	0.0220733	0.00139977	0.0166143	0.0978726	0.00861562	0.0108463	4.9596	5.0062	4.028	5.277	4.7567	10.5307	5.4555	6.6666	4.028	6.6369
TCGA.DV.5567	ES.intermediate	40	female	Stage I	T1	Nx	M0	2004	0	2004,0	1	-0.0609576	-0.554266	0.282979	0.207612	0.187328	0.23426	0	0	0.161839	0.0603395	0.0347201	0.144621	0.038901	0.0915747	0.0177653	0	0.0130459	0.00252181	1.8325	4.2427	2.5368	2.6143	2.2758	6.9083	5.4137	2.8707	1.5466	8.9099
TCGA.DV.5573	ES.intermediate	41	male	Stage I	T1	Nx	M0	1130	0	1130,0	1	-0.362867	0.27036	-0.0862073	0.101076	0.172377	0	0.529077	0.0379871	0.0113456	0.0163011	0.054088	0	0.0449925	0	0.0567722	0	0.0538638	0.0001	8.792	5.1903	6.6334	10.1769	8.2659	11.1292	7.257	10.5099	7.7024	8.6494
TCGA.DV.5574	ES.intermediate	37	male	Stage I	T1	Nx	M0	2016	0	2016,0	1	0.15835	-0.592171	0.436036	0.0867412	0.376658	0.122263	0.222883	0.046995	0.0896581	0.0341282	0.0409273	0	0.00881099	0	0.0248737	0.0004	0.0213859	0	5.7181	5.6867	3.7073	7.3461	6.6886	10.3467	7.7887	8.2379	3.9017	6.3111
TCGA.DV.5575	ES.intermediate	52	female	Stage I	T1	Nx	M0	1729	0	1729,0	1	-0.141266	-0.415785	0.251212	-0.0414239	0.268905	0.26486	0.174562	0.0993028	0	0.00888886	0.0751891	0	0.04428	0.00636634	0.0228333	0.0308582	0	0.00157516	5.7433	6.2226	5.3628	7.5231	6.3598	10.497	7.2249	8.0029	3.991	8.5498
TCGA.DV.A4W0	ES.intermediate	55	male	Stage I	T1	Nx	M0	2470	0	2470,0	1	-0.0625688	0.0522373	-0.0812097	0.0474568	0.408606	0.1722	0.0248357	0.0795083	0.0329591	0.00646189	0.0659934	0.0469947	0.0273256	0.0601164	0.0294223	0.0455769	0	0	4.4838	4.3587	5.0267	5.006	4.5426	8.4626	5.6243	5.586	4.148	9.1245
TCGA.EU.5905	ES.intermediate	67	female	Stage I	T1	Nx	M0	119	0	119,0	1	0.494108	-0.378603	-0.113804	0.348704	0.47476	0.23297	0.0102817	0.0397784	0.0677597	0.0004	0.0638635	0	0.035896	0.0405886	0	0.00509742	0	0.00115651	4.4725	4.2542	2.5821	4.2063	4.7649	10.6425	5.9421	6.058	3.9968	9.6921
TCGA.GK.A6C7	ES.intermediate	76	female	Stage I	T1	Nx	M0	61	0	61,0	1	-0.511639	-0.0344367	0.429073	-0.366519	0.191198	0.22835	0.045072	0.0644833	0.0571237	0.118997	0.0537723	0	0.0207212	0.141799	0.0380957	0.00966228	0.0279366	0	4.8677	4.5102	3.4506	5.3019	5.5589	11.4841	5.154	6.4344	3.4506	8.4012
TCGA.MW.A4EC	ES.intermediate	72	female	Stage I	T1	Nx	M0	498	0	498,0	1	-0.40189	0.38851	-0.0381453	-0.327281	0.398476	0.134069	0.0720855	0.0776406	0.0650718	0.0212443	0.0559215	0	0.0501596	0.0481584	0.0567505	0.00835819	0.0007	0	3.7773	5.3783	3.9013	5.0965	4.9123	8.8893	5.7847	5.4465	3.9784	5.1137
TCGA.AK.3447	ES.intermediate	83	male	Stage II	T2	Nx	M0	1217	0	1217,0	1	-0.0879658	-0.0445422	0.0730899	0.141867	0.344339	0.142039	0.0412998	0.0869641	0.0763289	0.00116608	0.123621	0	0	0.0613687	0.0163831	0.0353393	0.0392695	0.0310313	1.5495	4.9481	0	3.2738	0.9734	6.8172	5.1178	4.4854	2.2792	8.2087
TCGA.B2.3923	ES.intermediate	59	male	Stage II	T2	Nx	M0	992	0	992,0	1	-0.235023	-0.261913	0.268679	-0.176612	0.377206	0.15213	0	0.0323701	0.100841	0.0472495	0.0525018	0.00631814	0.0116426	0.0009	0.050255	0.108142	0.0524033	0	1.6108	7.1982	1.835	3.4273	3.8432	7.3467	4.4963	3.9444	2.029	6.7998
TCGA.B2.4101	ES.intermediate	52	male	Stage II	T2	Nx	M0	648	0	648,0	1	-0.111263	-0.332684	0.358484	-0.0960021	0.285484	0.155681	0.168057	0.0948679	0.0538917	0.049877	0.0178881	0	0.023713	0.0745463	0.0196329	0.0383295	0.00609692	0.00226463	6.8176	6.4655	5.8408	7.2918	7.3368	8.9561	7.0427	8.282	5.5911	9.7367
TCGA.B8.5162	ES.intermediate	62	male	Stage II	T2	Nx	M0	36	0	36,0	1	0.245244	-0.411825	0.0900932	-0.0265447	0.346794	0.142422	0.163355	0.0638377	0.00330529	0.0434519	0.170105	0.00346104	0.0208412	0	0.0230964	0	0	0	7.2906	6.5972	5.7691	8.8428	8.3266	11.1126	9.3042	10.6186	6.922	10.135
TCGA.B8.A54J	ES.intermediate	60	male	Stage II	T2	Nx	M0	528	0	528,0	1	-0.523531	0.592487	0.425888	-0.339058	0.126659	0.204519	0.16673	0.118775	0	0.139432	0.0295007	0	0.0613147	0.0295735	0.0996564	0.0114151	0.0124242	0	7.3375	6.0289	5.4878	7.6785	6.9131	9.0221	6.1644	8.0173	4.78	9.3519
TCGA.BP.5200	ES.intermediate	44	male	Stage II	T2	Nx	M0	1063	0	1063,0	1	-0.107793	-0.36803	0.420679	-0.0533864	0.292508	0.202788	0.162808	0.0625892	0	0	0.0261107	0	0.0336037	0	0.0345503	0.0385688	0.0603299	0.0318904	6.4793	6.8339	5.4342	7.3999	7.5224	9.5488	6.854	8.2981	6.2451	8.7084
TCGA.CJ.5675	ES.intermediate	70	male	Stage II	T2	Nx	M0	3936	0	3936,0	1	-0.0943389	0.428597	-0.436285	0.0999481	0.178002	0	0.54843	0.0626043	0.00232341	0.042771	0.015686	0	0.0873851	0	0.0466502	0	0.00664727	0	9.384	5.937	6.2409	10.4653	8.598	10.6603	7.5392	10.7171	7.3874	9.5836
TCGA.A3.3372	ES.intermediate	64	male	Stage III	T3	Nx	M0	735	0	735,0	1	-0.149019	-0.211324	0.200775	-0.0623154	0.096834	0.234975	0.0571987	0.0623503	0.13475	0.161881	0.0464839	0.0632993	0.0160411	0.0382182	0.0571169	0	0.0118097	0	5.84	5.9791	4.7324	6.4194	6.2996	10.5551	7.2162	7.0952	4.7869	10.6491
TCGA.A3.A8OW	ES.intermediate	37	male	Stage III	T3	Nx	M0	323	0	323,0	1	-0.510695	0.223792	0.349969	-0.36202	0.11833	0.10811	0.166025	0.0520077	0.168956	0.0357912	0.0804671	0.0879548	0.101445	0	0.0666719	0	0.00604737	0	7.2005	5.8932	4.1498	7.0347	5.6237	11.2264	6.7925	8.2614	4.5119	6.2734
TCGA.B0.5709	ES.intermediate	62	female	Stage III	T3	Nx	M0	3974	0	3974,0	1	-0.120805	-0.356896	0.423221	-0.101388	0.2639	0.178073	0.180764	0.110566	0.0505277	0.078782	0.0254892	0	0.0213454	0.0275114	0.0010364	0.0539493	0	0	7.4292	6.2323	4.8527	8.1147	7.5403	10.3965	7.7521	9.3078	5.8507	9.4711
TCGA.B0.5711	ES.intermediate	50	male	Stage III	T3	Nx	M0	3989	0	3989,0	1	-0.0386258	-0.574379	0.364147	-0.06603	0.26477	0.165681	0.10722	0.090766	0.0696458	0.0711968	0.0387807	0.0296855	0.0523193	0.0219556	0.0286969	0.0284137	0.0242901	0	5.0507	6.1628	3.0735	5.8635	6.5312	11.8939	7.1054	7.688	4.0481	10.6679
TCGA.B8.A54D	ES.intermediate	69	male	Stage III	T3	Nx	M0	830	0	830,0	1	-0.233953	0.573763	-0.475671	-0.242161	0.330658	0.0228752	0.400131	0.0415326	0	0	0.0261166	0	0.0478071	0	0.0694684	0	0.0220917	0.00133876	9.361	4.8429	6.5443	9.4922	7.2655	10.5055	5.9189	9.9534	6.5601	8.9735
TCGA.BP.4973	ES.intermediate	47	male	Stage III	T3	Nx	M0	1384	0	1384,0	1	0.00657117	0.185186	-0.361242	-0.042618	0.231037	0.390467	0.115656	0.0891935	0.0142378	0.0410429	0.0359426	0	0.0125698	0.00958681	0.0169435	0.0326291	0.0007	0.0099962	6.4228	6.3697	5.9039	7.0006	6.8677	12.3063	6.991	7.7159	5.8201	10.459
TCGA.BP.4983	ES.intermediate	67	female	Stage III	T3	Nx	M0	1413	0	1413,0	1	0.264851	0.29134	-0.309131	-0.0680908	0.141636	0.136606	0.243656	0.0709886	0.0209104	0.00898565	0.0341071	0.205061	0.0524947	0	0.0569969	0.00573085	0	0	8.0683	12.3886	7.3865	10.0052	9.2232	10.7777	8.738	9.9491	7.2522	7.9725
TCGA.BP.5183	ES.intermediate	57	male	Stage III	T3	Nx	M0	1291	0	1291,0	1	-0.0149653	0.304498	-0.473153	0.153418	0.252532	0.0836501	0.340769	0.0820532	0.0119621	0.0441977	0.0440009	0	0.0420601	0.0320174	0.0421764	0.0245809	0	0	6.9232	5.1397	5.0596	8.1282	7.4044	10.08	6.3385	8.9148	6.0891	9.4162
TCGA.CJ.4878	ES.intermediate	71	female	Stage III	T3	Nx	M0	2186	0	2186,0	1	-0.409048	0.467501	0.210302	-0.332944	0.272499	0.345831	0	0.113348	0.0366218	0.0631238	0	0	0.0285985	0.065348	0.012131	0.0358299	0	0.0266688	3.2426	5.8438	3.8053	3.9173	2.8495	7.7051	6.0172	3.29	1.9342	9.7395
TCGA.CJ.4882	ES.intermediate	57	male	Stage III	T3	Nx	M0	1883	0	1883,0	1	-0.198478	0.362336	0.32281	-0.197726	0.14754	0.207999	0.158713	0.0838517	0.0340165	0.0006	0.00851438	0.0228783	0.0901553	0.0299349	0.0575063	0.128703	0	0	7.962	4.5107	7.6848	8.9418	8.0109	10.9425	6.9602	9.7646	6.9602	9.8295
TCGA.CJ.4884	ES.intermediate	72	female	Stage III	T3	Nx	M0	1759	0	1759,0	1	-0.13012	0.454258	-0.267779	-0.0443258	0.31553	0.25693	0.129476	0.0822838	0.0165509	0.0166821	0.0236867	0	0.0708537	0.0329514	0.0334153	0.0183332	0	0	6.7029	5.805	5.2899	7.5036	7.4612	12.1327	6.6636	8.4539	6.0224	9.9931
TCGA.CJ.4897	ES.intermediate	79	female	Stage III	T3	Nx	M0	3341	0	3341,0	1	-0.0403197	-0.49948	0.377487	-0.133325	0.24976	0.10469	0.122383	0.111148	0.0986044	0.0374255	0.125629	0	0.0142186	0.0004	0.0325659	0.0520111	0.0422316	0	4.9285	5.7567	2.5949	5.7496	5.4502	9.1798	6.0846	7.234	3.4353	8.8263
TCGA.CJ.4901	ES.intermediate	47	male	Stage III	T3	Nx	M0	1450	0	1450,0	1	0.163741	0.257299	-0.300671	0.206715	0.0954917	0.213838	0.215054	0.140798	0.0720953	0.0136445	0.0365051	0.0442738	0.0257288	0	0.0656652	0.0258411	0.049346	0	7.7648	6.5246	6.9525	9.3473	9.1768	10.3852	8.1326	10.2114	7.4403	12.0352
TCGA.CJ.4902	ES.intermediate	61	male	Stage III	T3	Nx	M0	1520	0	1520,0	1	-0.263443	-0.259946	0.414968	-0.0771216	0.309628	0.164473	0.103964	0.0744352	0.0921962	0.0351343	0.0170726	0.0100993	0.0636676	0.0564047	0.0157578	0.0353957	0.0217716	0	6.0926	4.825	5.2092	6.808	7.1026	10.0723	6.8505	8.041	5.2092	10.2474
TCGA.CJ.4907	ES.intermediate	58	male	Stage III	T3	Nx	M0	1499	0	1499,0	1	0.0181422	-0.598624	0.554352	-0.0049454	0.357697	0.211073	0	0.0718124	0.0718323	0.0588263	0.052227	0	0.041087	0.09043	0.0154769	0.0192293	0.00380386	0	4.1916	5.3084	2.8005	5.0458	5.0041	9.6076	6.4644	6.2274	2.6642	9.3979
TCGA.CJ.5684	ES.intermediate	61	male	Stage III	T3	Nx	M0	2231	0	2231,0	1	-0.0270549	-0.320574	0.412153	0.00276705	0.222016	0.205957	0.273371	0.0911536	0.073042	0.00695244	0.0509865	0	0.0225877	0.00199174	0.0208224	0	0.0306162	0	6.628	4.6539	2.9726	7.8521	6.7838	10.358	5.8929	8.7456	6.2771	8.675
TCGA.CZ.5458	ES.intermediate	43	male	Stage III	T3	Nx	M0	2789	0	2789,0	1	0.118494	-0.505048	-0.0426893	0.258185	0.237438	0.348935	0.0764177	0.0713941	0.0396701	0.106086	0.0369286	0	0	0.035266	0	0.0212587	0.0197049	0.00350274	6.2875	4.8971	5.8806	5.4866	5.7833	10.1333	6.7489	7.3823	4.0874	11.0948
TCGA.CZ.5459	ES.intermediate	63	male	Stage III	T3	Nx	M0	1683	0	1683,0	1	0.270441	0.167911	-0.390403	0.221195	0.215501	0.261962	0.14554	0.134245	0.046605	0.00608594	0.0565444	0.00465487	0.0310478	0	0.0613867	0.0146358	0.0209931	0.0008	6.3574	5.0018	4.8644	6.7246	6.5489	11.7535	6.0756	7.6692	5.107	10.351
TCGA.EU.5907	ES.intermediate	81	male	Stage III	T3	Nx	M0	127	0	127,0	1	0.356646	-0.123924	-0.413451	0.182326	0.441484	0.107539	0.0191316	0.104243	0.0397435	0.053243	0.123103	0	0.0191123	0	0.0354746	0.00865507	0.0236705	0.0002	3.032	6.5597	2.0275	5.7501	3.892	12.9366	6.4111	4.6308	3.032	8.4959
TCGA.B0.5402	ES.intermediate	64	male	Stage IV	T4	Nx	M0	1290	0	1290,0	1	0.321284	-0.484053	0.284786	0.174902	0.239518	0.244862	0	0.158938	0.0546248	0.0551671	0.0381202	0	0.0460908	0.103898	0.0112877	0.0412762	0.0062175	0	5.0486	6.181	3.8029	6.7175	5.4783	12.0604	7.0023	6.1895	4.0537	11.5921
TCGA.B0.4823	ES.intermediate	88	male	Stage I	T1	N0	M0	454	1	454,1	1	0.268191	-0.546961	0.303523	0.179364	0.400506	0.202492	0.169602	0.0613222	0.0437501	0.00166575	0.0195509	0	0.0338555	0	0.0105654	0.0518001	0	0	5.8803	5.0822	3.0176	6.9918	6.5664	11.135	6.7071	8.2012	5.1445	8.4844
TCGA.B0.4824	ES.intermediate	49	female	Stage I	T1	N0	M0	1657	1	1657,1	1	-0.564257	0.514826	-0.0679412	-0.287185	0.272235	0.0445007	0.330483	0.0906161	0.00975906	0.023219	0.0618219	0	0.0102248	0.0215811	0.0915069	0.0137719	0	0	8.3268	6.2403	5.4708	9.4442	7.3016	10.25	7.6554	9.4108	6.1304	8.7412
TCGA.B0.4833	ES.intermediate	82	female	Stage I	T1	N0	M0	2386	1	2386,1	1	-0.470806	0.65913	0.0796989	-0.215199	0.161001	0.148544	0.321942	0.0695621	0.0240496	0.0232814	0.091756	0	0.0306292	0.0470103	0.037882	0.0443423	0	0	7.7717	5.3905	6.3953	9.0326	7.5532	11.0624	5.8243	9.2727	5.3683	8.9696
TCGA.B0.5077	ES.intermediate	77	male	Stage I	T1	N0	M0	1317	1	1317,1	1	0.107681	0.0247002	-0.393764	-0.235554	0.23543	0.181184	0.115597	0.0657091	0.0502107	0.00677818	0.0295781	0.142232	0.0372364	0.0458053	0.0352994	0.0361607	0.0187791	0	5.2752	4.6485	4.092	6.6743	6.0879	10.139	5.547	7.1001	5.7435	9.3601
TCGA.B0.5083	ES.intermediate	63	male	Stage I	T1	N0	M0	1045	1	1045,1	1	0.0930733	-0.475231	0.277228	0.0500747	0.432578	0.0660344	0.138872	0.0482963	0.10164	0.0242893	0.00673748	0.105696	0.00458346	0.00656054	0.0140925	0.0025515	0.0192524	0	5.8412	5.5997	3.4516	5.8823	5.6951	9.8788	7.0002	6.9046	3.9919	6.7118
TCGA.B0.5088	ES.intermediate	53	male	Stage I	T1	N0	M0	563	1	563,1	1	-0.444325	0.439917	0.166804	-0.344064	0.413643	0.21441	0.0766975	0.0317078	0.0119402	0	0.00108635	0.0611467	0.0625081	0.0571445	0.015666	0.0448463	0.00920334	0	6.3215	4.943	5.373	6.5145	6.4404	11.2263	6.1383	7.8543	5.3189	9.6663
TCGA.B0.5104	ES.intermediate	90	female	Stage I	T1	N0	M0	2752	1	2752,1	1	-0.366576	0.199156	-0.0161933	-0.014595	0.242686	0.205426	0.0185444	0.0628272	0.0125176	0.207315	0.0596046	0	0.0312388	0.0762305	0	0.0807584	0	0.00285155	3.847	5.3862	3.9724	4.9864	4.5766	8.9469	5.4523	5.1693	3.3883	7.841
TCGA.BP.4170	ES.intermediate	72	female	Stage I	T1	N0	M0	2343	1	2343,1	1	-0.0970482	-0.438417	0.323862	-0.0602889	0.253497	0.252883	0.13946	0.13179	0.00179054	0.0335386	0.0246741	0	0.00358593	0.00734748	0.0612261	0.053249	0.0111495	0.0186432	6.701	6.1099	4.7997	7.1027	7.204	10.3285	7.31	8.2025	5.5321	9.7869
TCGA.BP.4331	ES.intermediate	52	male	Stage I	T1	N0	M0	2454	1	2454,1	1	-0.444251	0.5484	-0.192037	-0.297344	0.402487	0.188901	0.0668799	0.0641192	0.0388044	0.0582022	0.0114204	0	0.0256369	0.0666323	0.0465494	0.018925	0	0.010003	6.037	5.4258	4.0557	6.8872	5.7306	11.0533	6.2023	7.1059	4.9124	8.7969
TCGA.BP.4353	ES.intermediate	61	male	Stage I	T1	N0	M0	375	1	375,1	1	0.342145	-0.571038	0.177524	0.230723	0.465737	0.254759	0.0382904	0.0672248	0.0978356	0.0212069	0.00134654	0	0.00685946	0.0145001	0.0207011	0.0008	0	0	5.9032	5.5421	4.8609	6.8429	5.6801	10.8162	7.534	7.5269	4.7814	8.3157
TCGA.BP.4988	ES.intermediate	72	male	Stage I	T1	N0	M0	828	1	828,1	1	-0.374155	0.457569	-0.0815881	-0.216198	0.15589	0.0553264	0.0805916	0.053506	0.0152326	0	0.0790142	0	0.00130642	0.0231866	0.0502803	0.485627	0	0	7.9913	5.4241	8.4992	8.6508	7.4976	10.7341	6.9056	10.2166	6.3914	9.154
TCGA.CJ.6030	ES.intermediate	65	male	Stage I	T1	N0	M0	2299	1	2299,1	1	0.343601	-0.262033	-0.392405	0.348583	0.44893	0.187236	0.0860523	0.0607639	0.0298117	0.110393	0.00498695	0	0.00815226	0.00717572	0.02157	0.025278	0	0.0009	6.5788	5.2937	5.8502	7.2133	7.334	10.7643	6.862	8.5549	5.0189	10.2867
TCGA.BP.4169	ES.intermediate	76	female	Stage II	T2	N0	M0	701	1	701,1	1	-0.0855772	-0.402499	0.588446	-0.104183	0.275143	0.24237	0.0517254	0.0970461	0.019878	0.0905152	0	0	0.0135519	0.0264341	0.0152122	0.0684402	0	0.055948	6.0433	6.1576	5.8565	6.5719	7.5064	10.0544	7.7787	7.7017	5.8493	9.5916
TCGA.B0.4811	ES.intermediate	48	male	Stage III	T3	N0	M0	1417	1	1417,1	1	-0.414209	0.621692	-0.226325	-0.104096	0.256259	0.329957	0.0602048	0.101323	0.0475966	0.0350569	0.0427505	0	0	0.0742652	0.0159735	0.0171261	0.0189955	0	4.7445	3.6538	4.8797	7.5381	5.2628	11.5792	4.8271	7.3126	4.5311	9.1833
TCGA.B0.4827	ES.intermediate	77	female	Stage III	T3	N0	M0	885	1	885,1	1	0.220063	-0.264404	0.196517	0.0772828	0.284221	0.0795652	0.267027	0.0826272	0.0130344	0.0518215	0.122454	0	0.0340035	0.0208367	0.0314898	0.00865171	0	0.0042675	6.897	5.1333	3.7278	8.0088	6.7627	10.8426	7.1567	9.353	3.9907	9.0262
TCGA.B0.5081	ES.intermediate	79	female	Stage III	T3	N0	M0	362	1	362,1	1	-0.188549	0.340651	-0.00930552	0.0334213	0.232782	0.232965	0.220871	0.0677569	0.00553802	0.0174016	0.0229963	0	0.03196	0	0.121256	0.0454415	0.0001	0.001	8.4105	5.9032	7.5495	9.1853	8.6833	11.7496	7.472	9.9957	7.5012	9.6467
TCGA.B0.5085	ES.intermediate	76	female	Stage III	T3	N0	M0	770	1	770,1	1	-0.517848	0.649935	-0.130135	-0.128713	0.170056	0.015617	0.225268	0.024823	0.165476	0.0517533	0.0002	0.0682991	0.0993866	0.0287187	0.0432488	0.0004	0.0944238	0	4.7818	4.2082	4.4875	7.4582	4.4875	10.1552	5.235	6.7796	3.5504	9.2886
TCGA.BP.4985	ES.intermediate	72	male	Stage III	T3	N0	M0	952	1	952,1	1	0.320406	-0.408094	-0.0110901	0.11883	0.279876	0.256494	0	0.0310488	0	0	0.00137981	0.153797	0.0229933	0.0105851	0.0226263	0.0563999	0.0157749	0.0135671	7.9382	4.9855	3.9419	5.8698	5.4373	8.2731	6.2834	5.0773	4.8168	9.6124
TCGA.CZ.5467	ES.intermediate	86	female	Stage III	T3	N0	M0	73	1	73,1	1	0.373833	-0.515078	0.249601	0.0430037	0.414507	0.164319	0.0703979	0.0952986	0.0246047	0.0127174	0.0402133	0	0.022751	0.0679777	0	0.0836084	0	0.00360543	4.5828	4.6027	2.8054	4.4573	4.2202	9.9285	5.9206	6.1345	2.5831	11.0761
TCGA.BP.4770	ES.intermediate	73	female	Stage IV	T4	N0	M0	329	1	329,1	1	0.136602	-0.322114	0.363888	-0.0268634	0.281745	0.208506	0.0581963	0.0010919	0	0	0.00430342	0.352939	0.0207599	0	0.0258112	0.0325929	0.001	0	3.9246	4.1999	5.0562	6.8568	5.3971	9.4044	7.5263	6.6403	2.7386	6.8074
TCGA.AK.3426	ES.intermediate	37	male	Stage III	T3	N1	M0	885	1	885,1	1	-0.113016	0.684433	-0.226859	0.0375313	0.240212	0.0906914	0.453906	0.0592801	0.012211	0.015593	0.0042253	0.0304576	0.0518781	0	0.0360154	0	0.00552994	0	10.4331	4.7767	7.3386	11.8807	8.5117	11.5388	7.2685	11.6554	6.8551	10.2965
TCGA.B0.4810	ES.intermediate	47	male	Stage III	T3	N1	M0	478	1	478,1	1	-0.034568	0.480108	-0.160137	-0.141939	0.210137	0.136121	0.263948	0.0945316	0.0337561	0.0299378	0.040251	0	0.0549447	0.0385934	0.0493329	0.0246753	0.023771	0	7.8704	5.3014	5.6361	9.687	7.5679	10.3548	7.3054	9.4345	5.6656	10.8605
TCGA.B0.5096	ES.intermediate	72	female	Stage III	T3	N1	M0	68	1	68,1	1	0.426381	-0.472255	-0.038175	0.340851	0.310064	0.0803785	0.115325	0.0369782	0.0275074	0.047326	0.0524906	0.214812	0.0343624	0.0206821	0.0443533	0	0	0.0118906	6.312	3.7506	3.7002	6.1712	5.9841	10.1353	6.6065	7.1246	4.1386	8.2245
TCGA.A3.3311	ES.intermediate	57	male	Stage I	T1	Nx	M0	1191	1	1191,1	1	0.227162	-0.327765	-0.151445	0.137415	0.3556	0.120942	0.101984	0.101154	0.051412	0.0777207	0.0649225	0	0.00937775	0	0.0170606	0.0720117	0.00100633	0.0086436	6.0378	5.6731	3.7733	6.7012	6.6589	10.9549	6.5807	8.1629	5.0596	7.255
TCGA.A3.3325	ES.intermediate	52	male	Stage I	T1	Nx	M0	1170	1	1170,1	1	-0.0794928	0.189511	0.142521	-0.301851	0.460952	0.253974	0	0.0283251	0.0760075	0.0544674	0.00511926	0	0.00791611	0.0585802	0	0.0390209	0	0.00986831	4.1563	5.1153	5.6938	5.6788	5.0235	8.6777	6.953	5.9413	4.2606	8.9269
TCGA.B0.5098	ES.intermediate	53	female	Stage I	T1	Nx	M0	1584	1	1584,1	1	-0.155855	-0.0129831	-0.25581	0.172711	0	0.179266	0	0.0214776	0	0.101108	0.0305585	0.254429	0.0905142	0	0.209821	0.00475126	0.10241	0	3.4424	2.7626	3.5719	6.5741	3.935	6.1101	2.7626	4.8018	2.2461	4.936
TCGA.B0.5102	ES.intermediate	74	female	Stage I	T1	Nx	M0	2764	1	2764,1	1	-0.0882615	0.28445	-0.423007	-0.268948	0.235053	0.386501	0.0080455	0.116776	0.0705914	0.0292414	0.0151942	0	0.0273604	0.0123681	0.0248226	0.0116044	0.0616776	0.0008	4.7549	5.7769	3.3952	7.2743	5.9578	12.127	6.1708	7.3623	3.7884	11.1909
TCGA.B2.4098	ES.intermediate	72	female	Stage I	T1	Nx	M0	51	1	51,1	1	0.0469354	0.158433	-0.497893	-0.00848275	0.441141	0.0688329	0.0279072	0.0234329	0.0177983	0.00520059	0.0921875	0.142497	0.0166064	0.0219492	0.0221062	0.0725904	0	0.0349505	5.1442	7.19	5.1442	5.4237	6.0508	12.3139	7.2035	7.4295	4.647	6.7393
TCGA.BP.4762	ES.intermediate	42	male	Stage I	T1	Nx	M0	1343	1	1343,1	1	0.216406	-0.674483	0.546266	0.0593012	0.419904	0.18467	0.111627	0.0499607	0.052346	0.0383739	0.0452748	0	0.015249	0	0.0144916	0.0485262	0.0070363	0.0112062	4.8996	5.0377	3.819	5.3996	6.4271	9.964	7.45	7.8577	5.534	7.5658
TCGA.BP.4790	ES.intermediate	76	male	Stage I	T1	Nx	M0	1111	1	1111,1	1	-0.0318132	-0.540303	0.440365	-0.0747511	0.274969	0.237496	0.160202	0.0567781	0.0302373	0	0.0144689	0.103596	0.0396992	0	0.0532035	0	0.00386817	0	7.1184	5.433	5.4024	7.9691	7.6421	11.2524	7.2185	8.67	7.3844	9.6243
TCGA.CJ.5672	ES.intermediate	84	male	Stage I	T1	Nx	M0	2190	1	2190,1	1	-0.245677	0.427491	-0.370509	0.0489103	0.222672	0.0162253	0.427737	0.0715566	0.0260912	0.0693602	0.0636403	0	0.063159	0.00820719	0.01539	0	0.0159617	0	8.693	5.86	6.1319	9.7938	8.296	11.6856	7.6855	10.0533	6.0236	9.6105
TCGA.CZ.4865	ES.intermediate	70	female	Stage I	T1	Nx	M0	166	1	166,1	1	0.156046	-0.504297	-0.0503401	0.227582	0.384822	0.0949015	0.159294	0.102896	0.0524239	0.0230364	0.0497701	0	0.0117965	0.0556901	0	0.0624457	0.0013512	0.00157343	5.0853	5.2247	2.6238	6.6594	6.3118	9.7315	7.09	7.6771	4.3696	9.3048
TCGA.DV.5576	ES.intermediate	55	female	Stage I	T1	Nx	M0	727	1	727,1	1	-0.139999	-0.468667	0.291521	0.261538	0.152342	0.179243	0	0.0358582	0.177362	0.0398037	0.114506	0.00957574	0.0703734	0.0400587	0	0.109884	0.070993	0	1.0783	3.9496	1.6885	1.6885	1.6885	6.8701	4.4913	3.3776	1.3116	6.3667
TCGA.G6.A8L8	ES.intermediate	62	female	Stage I	T1	Nx	M0	1091	1	1091,1	1	-0.283334	0.582169	-0.285691	-0.118544	0.159408	0.227476	0.073857	0.0340876	0.0689334	0.0797338	0	0	0.0121022	0.221347	0.0597819	0.0132195	0.0244472	0	4.3859	4.4484	4.2867	4.3859	4.7004	6.6973	5.301	4.7818	2.9033	11.327
TCGA.B0.4818	ES.intermediate	68	female	Stage II	T2	Nx	M0	510	1	510,1	1	-0.456747	0.417929	0.0886746	-0.17123	0.160694	0.151204	0.151412	0.132908	0.0280654	0.0746189	0.157995	0	0.0173525	0.0553718	0.0375613	0.0190091	0.0118417	0.00196628	6.4208	5.8211	5.6145	6.3192	7.1099	10.1146	6.8475	8.8793	5.0542	10.3526
TCGA.CZ.4858	ES.intermediate	39	male	Stage II	T2	Nx	M0	2105	1	2105,1	1	0.378211	-0.0766803	-0.106009	-0.0900673	0.170951	0	0.294682	0.0702036	0.057516	0.0360767	0.0193456	0.050177	0.0714338	0.0268068	0.086163	0.0643626	0.0145123	0	11.298	4.8942	6.6098	9.6161	8.912	10.1044	7.3299	9.1602	6.9334	8.0633
TCGA.CZ.4861	ES.intermediate	63	male	Stage II	T2	Nx	M0	446	1	446,1	1	0.329952	-0.380415	-0.427295	0.0329642	0.434764	0.210609	0.0278981	0.107776	0.0182395	0.0260292	0.00371495	0.0170361	0.0245175	0.010852	0.0184898	0.0405978	0	0.0542346	5.5028	6.6439	6.0102	7.8855	7.2766	11.0776	8.3348	7.452	6.2097	8.4354
TCGA.CZ.5453	ES.intermediate	67	male	Stage II	T2	Nx	M0	2419	1	2419,1	1	-0.299945	0.13149	-0.0355065	-0.134834	0.137655	0.49483	0	0.011686	0.0870573	0.0989112	0.00795711	0.0116519	0.0009	0.0368182	0.00793042	0.00161632	0.0723539	0	2.0856	5.828	0.7215	3.0811	3.1354	7.5056	6.1711	3.5771	1.2003	10.2751
TCGA.AK.3455	ES.intermediate	71	female	Stage III	T3	Nx	M0	683	1	683,1	1	-0.357201	0.390647	-0.369558	-0.0398032	0.0344401	0	0.541162	0.0776785	0.0114468	0	0.108301	0.0136126	0.022568	0	0.0586274	0	0.0473358	0	9.0289	4.9624	6.3121	9.4069	7.6846	12.0821	6.4256	10.8832	7.1698	10.2223
TCGA.B0.4849	ES.intermediate	51	male	Stage III	T3	Nx	M0	69	1	69,1	1	-0.352853	0.526633	0.152787	-0.100294	0.300261	0.200222	0.0632351	0.0911114	0.0458451	0.101531	0.0455342	0	0.0396867	0.0579304	0.0375373	0	0	0.0171055	6.0579	5.1832	6.3434	6.3132	6.3132	9.0917	5.7015	7.2098	4.443	9.7306
TCGA.BP.4341	ES.intermediate	67	male	Stage III	T3	Nx	M0	1589	1	1589,1	1	-0.420242	0.575262	0.300555	-0.220704	0.257413	0.181596	0.0621194	0.0267832	0.0813715	0.0620529	0	0	0	0.147924	0.0753898	0.0983919	0.00579103	0.00116822	3.2952	5.2459	1.8152	6.4371	3.6731	8.7229	5.0031	4.4218	1.4219	10.2014
TCGA.BP.4355	ES.intermediate	59	female	Stage III	T3	Nx	M0	953	1	953,1	1	-0.451427	0.0868997	0.537786	-0.490645	0.138399	0.216113	0	0.034824	0.1969	0.149703	0.0271744	0.0363772	0.0608512	0.101226	0.0300498	0.0018073	0	0	4.4197	5.1844	3.3317	4.8408	4.4197	11.6187	6.7056	5.3546	3.5706	9.7823
TCGA.BP.4981	ES.intermediate	75	female	Stage III	T3	Nx	M0	1097	1	1097,1	1	-0.123483	0.685066	-0.372032	0.105444	0.346223	0.098317	0.137442	0.0554967	0.0299299	0.0348105	0.073513	0	0.0384382	0.0496762	0.0796171	0	0.0565361	0	6.2714	3.8039	4.9091	7.0693	6.3469	10.3578	6.0063	7.5516	4.0941	11.1223
TCGA.CW.6097	ES.intermediate	32	male	Stage III	T3	Nx	M0	571	1	571,1	1	0.304415	-0.37216	0.0446133	-0.0747551	0.29275	0.338267	0.0679259	0.115181	0.0401925	0.0301393	0.0151193	0	0.00493195	0.0117712	0.0062259	0.0693748	0	0	6.9268	5.9292	5.8109	7.3787	8.3068	9.7576	8.0933	9.0234	5.8414	9.0444
TCGA.CZ.5465	ES.intermediate	76	female	Stage III	T3	Nx	M0	2564	1	2564,1	1	0.359397	-0.412116	-0.356947	0.0504598	0.467172	0.135074	0.0157648	0.103276	0.00648315	0.0517713	0.0704163	0.00219824	0	0.0404225	0.017528	0.0886806	0	0.0003	3.4171	7.1744	2.7783	3.9564	4.4524	9.5051	5.5967	4.7383	3.7258	11.6529
TCGA.A3.3328	ES.low	79	male	Stage I	T1	N0	M0	1385	0	1385,0	1	-0.30407	-0.166675	-0.160269	-0.108903	0.0370695	0.121406	0.049983	0	0.0580262	0.234239	0.0348253	0.208744	0.0144182	0.0269693	0.0788569	0	0.0949952	0	0.6965	5.9354	0	2.0366	2.4994	8.8453	4.361	3.4877	0.9493	7.2519
TCGA.A3.3329	ES.low	75	male	Stage I	T1	N0	M0	1624	0	1624,0	1	-0.130557	-0.17765	-0.237967	-0.0275618	0.182125	0.183842	0.068213	0.139732	0.0858574	0.144322	0.0019605	0	0.0221944	0.0342338	0.0960254	0	0.00948902	0	6.0792	5.3252	6.1294	6.0877	6.4587	12.6151	6.3359	7.5093	6.3918	10.0192
TCGA.A3.3358	ES.low	57	female	Stage I	T1	N0	M0	1307	0	1307,0	1	-0.158807	0.0345223	-0.33709	-0.222988	0.373526	0.208914	0.0946465	0.115215	0.0520605	0.00786845	0.0782546	0	0.0312722	0.0220235	0.00673851	0.0009	0	0.00142473	6.6834	5.9259	5.8799	7.0518	7.3308	12.1453	7.6377	8.8194	5.6885	10.0801
TCGA.A3.3359	ES.low	82	female	Stage I	T1	N0	M0	2504	0	2504,0	1	-0.597468	0.116023	-0.122245	-0.332171	0.212667	0.189226	0.147246	0.175938	0.0566303	0.0439497	0.0528897	0	0.0138341	0	0.0328897	0.0356342	0.0279549	0	7.4807	5.8826	6.1727	8.5093	7.0684	11.0997	7.5346	8.3425	5.6288	10.0008
TCGA.A3.3370	ES.low	48	female	Stage I	T1	N0	M0	2274	0	2274,0	1	-0.565797	-0.194077	0.213185	-0.487803	0.264824	0.110129	0.25351	0.142394	0.0489393	0.0132812	0.0645436	0	0.0216112	0	0.0525246	0	0	0.0009	7.6662	6.8457	6.6123	8.6588	7.623	11.9372	7.6912	9.0273	6.4686	9.3265
TCGA.A3.3373	ES.low	54	female	Stage I	T1	N0	M0	1621	0	1621,0	1	-0.434588	-0.452952	0.244841	-0.262943	0.353333	0.168919	0	0.112696	0.117791	0.0388186	0.0591028	0.00790477	0.00795035	0.0409095	0.0109832	0.0727594	0.001	0	3.5296	5.7707	3.6975	5.1725	5.1379	11.7697	6.8672	5.754	3.4186	8.9161
TCGA.A3.3378	ES.low	60	male	Stage I	T1	N0	M0	630	0	630,0	1	0.00716789	-0.0588918	-0.463975	-0.167706	0.381077	0.0853993	0.146125	0.0708564	0.0246228	0.0299442	0.0458076	0	0.0224466	0.0007	0.0700786	0.0209824	0	0.101994	7.5954	7.2373	6.3948	8.1326	7.9769	12.2033	8.1816	8.7995	5.6819	7.6844
TCGA.A3.3385	ES.low	46	female	Stage I	T1	N0	M0	1993	0	1993,0	1	-0.214835	-0.181326	-0.424376	-0.241542	0.365701	0.104675	0.0489769	0.0368613	0.13386	0.0622531	0.0102349	0	0	0.0341803	0.00120375	0.0315872	0	0.0229605	1.4048	5.9988	0.411	3.6479	2.6492	10.0662	5.6084	3.4662	0.9918	8.9855
TCGA.AK.3427	ES.low	65	male	Stage I	T1	N0	M0	3583	0	3583,0	1	-0.278361	-0.267035	-0.0741858	-0.0804719	0.141252	0.200004	0	0	0.264899	0.115202	0.0211912	0.0481745	0.0252994	0.0100308	0.0226814	0	0.0597453	0	1.107	4.5547	0.6572	1.7259	0.6572	6.2148	4.1945	3.5929	1.7259	8.5075
TCGA.B0.5110	ES.low	71	female	Stage I	T1	N0	M0	2009	0	2009,0	1	-0.502917	-0.496677	0.449186	-0.363651	0.261106	0.248937	0.0360098	0.0945661	0.0441397	0.17492	0.00284008	0.00542243	0.0118824	0	0.0576746	0.0132851	0.0375067	0	4.5587	5.9808	3.7234	6.0709	5.7424	8.3064	6.8495	6.1855	4.8638	8.7891
TCGA.B0.5705	ES.low	65	female	Stage I	T1	N0	M0	4537	0	4537,0	1	-0.434104	-0.0417222	0.0471462	-0.346577	0.236356	0.147989	0.17209	0.104757	0.0429259	0.0369884	0.121552	0	0.0408546	0	0.0190394	0.0297335	0.0379268	0	6.5954	6.2739	4.7097	6.8834	7.0896	11.3654	6.263	8.1812	5.2543	8.5097
TCGA.B8.4148	ES.low	63	female	Stage I	T1	N0	M0	1520	0	1520,0	1	-0.61144	0.416208	-0.0587186	-0.443549	0.186183	0	0.418522	0.103446	0.00998298	0.0629923	0.0409598	0	0.0484736	0	0.0893628	0	0.00989191	0	8.3528	6.5949	6.7118	9.2826	7.9753	9.8683	7.4686	9.587	7.4257	9.121
TCGA.B8.4154	ES.low	73	female	Stage I	T1	N0	M0	1380	0	1380,0	1	-0.230874	-0.0970115	-0.0623332	-0.200592	0.257342	0.142409	0.126554	0.132335	0.0696933	0.032222	0.0478957	0	0.0002	0.0372772	0.0364425	0.0772839	0.0314621	0.00276289	5.5604	5.1754	5.8738	7.2573	5.4861	11.3722	7.3228	7.8504	4.5303	10.0846
TCGA.B8.4619	ES.low	58	male	Stage I	T1	N0	M0	523	0	523,0	1	-0.249958	-0.431305	0.169745	-0.059235	0.339831	0.245121	0.028442	0.0466277	0.100469	0.0670917	0.0408947	0	0	0.0341257	0	0.0788425	0.00924371	0	2.9749	5.7444	3.1337	3.1337	3.6886	6.1863	5.3824	4.5403	1.7169	8.2984
TCGA.B8.5159	ES.low	61	female	Stage I	T1	N0	M0	722	0	722,0	1	-0.0173112	-0.493703	-0.170664	-0.0175771	0.238303	0.118492	0.272569	0.0704277	0.0298838	0.0277251	0.090625	0	0.0297257	0	0.0332124	0.0496734	0	0.012656	6.4745	6.0955	4.756	7.6663	6.4339	12.0743	6.3198	7.9652	4.5352	9.2009
TCGA.B8.5546	ES.low	38	female	Stage I	T1	N0	M0	505	0	505,0	1	-0.251913	-0.412715	-0.0341503	0.0629434	0.223562	0.232039	0.122876	0	0.0263431	0.0362452	0.0139024	0.0657367	0.044672	0.0205895	0	0.165857	0.0303226	0	2.9056	5.1884	0	2.8061	3.391	10.4768	3.0862	4.9887	2.3208	4.2466
TCGA.BP.4162	ES.low	65	female	Stage I	T1	N0	M0	3074	0	3074,0	1	-0.510978	0.173372	0.0907066	-0.473569	0.247046	0.0821301	0.303355	0.108391	0.00921309	0.00289051	0.0394287	0	0.0143871	0	0.0893729	0.00810397	0.0325868	0.00727942	7.8193	6.794	6.7407	8.6999	7.8916	13.307	7.6498	9.3713	6.7407	8.8995
TCGA.BP.4325	ES.low	64	female	Stage I	T1	N0	M0	2964	0	2964,0	1	-0.42785	0.216847	-0.416776	-0.268723	0.276139	0.0649539	0.38787	0.0894123	0.00523465	0.0346508	0.0351768	0	0.0192162	0	0.0647838	0.0191279	0.0007	0	7.9147	6.7528	3.9494	7.9079	6.8272	10.712	6.9653	8.9459	5.9941	7.561
TCGA.BP.4756	ES.low	62	female	Stage I	T1	N0	M0	374	0	374,0	1	-0.426838	0.239483	-0.211053	-0.0852336	0.263198	0.0145325	0.187444	0.120715	0	0.00385206	0.0818188	0.0973911	0.0308479	0	0.083768	0.0806127	0.00228891	0	6.1172	7.5173	3.5836	7.0461	5.568	11.532	5.2828	7.3453	4.2539	8.3708
TCGA.BP.5006	ES.low	61	male	Stage I	T1	N0	M0	840	0	840,0	1	-0.490374	-0.0418552	0.173063	-0.336948	0.49705	0.179325	0.0152235	0.0388414	0.0119601	0.0664526	0.0162382	0	0	0.0979408	0.00243848	0.0541187	0	0.00427523	4.3801	4.896	3.9733	4.8804	4.4237	11.3572	5.3106	4.711	3.4478	7.424
TCGA.BP.5186	ES.low	50	female	Stage I	T1	N0	M0	693	0	693,0	1	-0.413619	-0.326478	0.335429	-0.297103	0.225729	0.13227	0.148554	0.0998107	0.103601	0.0174407	0.0692826	0	0.045521	0.0537109	0.0129489	0.0873333	0.00178974	0	4.9913	5.5661	2.1086	6.1205	5.6542	10.5615	6.4286	7.3281	4.3838	5.914
TCGA.CZ.4859	ES.low	59	female	Stage I	T1	N0	M0	1787	0	1787,0	1	-0.365452	-0.230147	0.102138	-0.248148	0.203845	0.17399	0.0197548	0.084008	0.0853736	0.182896	0.0863892	0	0.013151	0.0321427	0.0154113	0.0375887	0.0617051	0	3.2421	4.9779	2.6746	4.0115	4.9422	11.1187	5.6724	5.2188	2.5538	9.9694
TCGA.CZ.5986	ES.low	61	male	Stage I	T1	N0	M0	373	0	373,0	1	-0.061901	-0.555467	-0.252559	-0.0654707	0.404597	0.212197	0.0149608	0.125186	0.0505586	0.0363542	0	0	0	0.070933	0	0.055304	0	0	1.6493	7.043	3.6727	5.2426	5.1587	8.426	6.2641	5.393	3.3336	10.4769
TCGA.A3.3351	ES.low	42	male	Stage II	T2	N0	M0	910	0	910,0	1	-0.336686	0.150659	-0.324717	-0.179947	0.254344	0.127615	0.242121	0.0734082	0.0222135	0.103016	0.0435655	0	0.0404177	0	0.0373853	0.0160095	0	0.00180817	8.1365	6.3889	7.4939	8.9027	7.2406	11.2186	7.4311	9.1559	6.8342	8.5238
TCGA.A3.3357	ES.low	62	male	Stage II	T2	N0	M0	2688	0	2688,0	1	-0.0655594	-0.248799	-0.493076	-0.252043	0.514124	0.0170086	0.191859	0	0.105478	0.0761705	0.0212067	0	0.00961637	0.0009	0.0450254	0.0009	0.0163197	0	6.5864	5.7019	5.1846	7.4193	7.103	10.141	6.8385	8.2614	5.3233	9.2745
TCGA.AK.3429	ES.low	54	female	Stage II	T2	N0	M0	3328	0	3328,0	1	-0.202003	0.0671753	-0.266119	-0.276625	0.120388	0.00333981	0.370193	0.162506	0.0337597	0.00651245	0.120724	0	0.0648858	0	0.0291785	0.0007	0	0	7.9513	5.8959	5.5455	9.725	8.42	13.3193	7.1676	10.2485	6.585	10.8487
TCGA.AK.3443	ES.low	45	male	Stage II	T2	N0	M0	1423	0	1423,0	1	-0.327944	-0.323064	-0.110014	-0.208249	0.0810744	0.188934	0	0	0.223231	0.0521888	0.0703285	0.0643029	0.0424365	0.0355818	0	0.187482	0	0.0067001	0	7.2669	1.4034	0.9907	0.4104	4.6639	3.8571	2.0251	0.4104	6.9162
TCGA.AK.3456	ES.low	48	male	Stage II	T2	N0	M0	1143	0	1143,0	1	0.00459195	-0.371859	-0.254708	0.0401939	0.428672	0.291467	0	0.00112104	0.104128	0.0663136	0.00360195	0.0427797	0.00114268	0	0	0.00125203	0.0521878	0	3.0729	7.2551	0.5795	3.4444	3.3071	11.9636	5.9263	5.3478	1.574	7.561
TCGA.BP.4174	ES.low	49	male	Stage II	T2	N0	M0	1879	0	1879,0	1	0.143274	-0.104205	-0.485768	-0.206164	0.329735	0.13715	0.0705558	0.0579064	0.148689	0.0745355	0.0299554	0.0277132	0.0275073	0.0160629	0.0604201	0.00360995	0	0	5.388	7.4633	3.8704	7.0386	6.4341	13.5646	7.5065	7.8429	4.9219	7.7937
TCGA.BP.5007	ES.low	45	male	Stage II	T2	N0	M0	1140	0	1140,0	1	-0.18947	-0.218124	0.00148975	-0.238735	0.246786	0.10702	0.272584	0.103951	0.0354114	0.0239987	0.0547967	0	0.0458518	0.0287157	0.0417526	0.0391313	0	0	7.1136	5.4871	4.9233	7.1675	6.0215	11.8604	6.6473	8.0355	5.3422	11.0133
TCGA.CJ.4639	ES.low	49	female	Stage II	T2	N0	M0	3229	0	3229,0	1	-0.439403	-0.419902	0.390439	-0.490962	0.129049	0.172811	0.369926	0.0908795	0.0405237	0.00720761	0.0825614	0	0.00156189	0.0140365	0.0493763	0	0.0210388	0	7.3623	6.2602	4.6066	8.3652	7.4658	11.4123	6.8248	9.1026	5.8091	10.6615
TCGA.CJ.4876	ES.low	57	male	Stage II	T2	N0	M0	1955	0	1955,0	1	-0.47234	0.602173	-0.421442	-0.178782	0.0768165	0.00256095	0.485731	0.0854422	0.0150462	0	0.146284	0	0.0610018	0	0.0767429	0.00163867	0.0279809	0	7.8434	4.4746	5.768	9.1991	7.0629	11.25	5.1248	9.1736	4.7835	9.3376
TCGA.CZ.5989	ES.low	60	male	Stage II	T2	N0	M0	1905	0	1905,0	1	-0.119408	-0.655096	0.245518	-0.0243326	0.191999	0.320881	0	0.0947819	0.0381439	0.0381397	0.029655	0	0	0	0.0565755	0.0964944	0.0200819	0	1.3847	5.8292	4.5906	5.6245	7.3504	10.0917	8.0066	5.7722	6.6098	8.8206
TCGA.A3.3307	ES.low	66	male	Stage III	T3	N0	M0	1436	0	1436,0	1	-0.425741	-0.246312	0.243702	-0.25379	0.316366	0.094062	0.163402	0.122941	0.045035	0.0890591	0.0448812	0	0.00540485	0.0219529	0.0368131	0.0382159	0	0.00762501	5.855	5.7359	3.5299	7.0713	5.2187	10.2514	6.741	7.7225	4.8107	10.8168
TCGA.B0.5113	ES.low	69	female	Stage III	T3	N0	M0	1175	0	1175,0	1	0.0338458	-0.381983	0.064631	-0.204701	0.372408	0.230926	0.0926153	0.10244	0.0457507	0	0.0513377	0	0.00369373	0.0157671	0.0383329	0.0388016	0	0.0003	6.0809	6.5694	6.1577	7.3034	6.7918	10.7284	7.0917	8.1631	5.6096	9.8515
TCGA.BP.4160	ES.low	67	male	Stage III	T3	N0	M0	2881	0	2881,0	1	0.00313237	-0.553756	-0.1901	-0.0374644	0.216898	0.0928119	0.314049	0.0984388	0.0229756	0.0159682	0.0610327	0	0.0113536	0	0.0663691	0	0.0372167	0.0008	7.9404	5.789	5.9503	8.9774	7.795	10.757	8.2127	9.8421	7.2857	9.9302
TCGA.BP.4330	ES.low	60	female	Stage III	T3	N0	M0	1888	0	1888,0	1	-0.417381	-0.169953	-0.125497	-0.421052	0.184916	0.0869102	0.303556	0.111493	0.0468616	0.0315591	0.0423955	0	0.0722955	0	0.0467425	0.0580899	0.00878177	0	8.1846	6.3171	6.1537	8.9665	8.2889	10.7253	7.9279	9.8018	6.6434	10.5984
TCGA.BP.4989	ES.low	58	male	Stage III	T3	N0	M0	118	0	118,0	1	-0.498664	0.566254	-0.42027	-0.442926	0.217786	0.0669353	0.436565	0.039066	0.0003	0.0424025	0.0399514	0	0.044446	0	0.0571374	0.00809598	0.0204068	0	8.9823	6.3007	6.5907	10.4069	8.6482	11.588	7.288	10.5553	7.1358	9.3636
TCGA.CJ.4640	ES.low	49	male	Stage III	T3	N0	M0	3480	0	3480,0	1	-0.31507	-0.0848498	-0.30278	0.120916	0.297092	0.168807	0.224115	0.0998189	0.0256336	0.073583	0.0212551	0	0.0207933	0.0111767	0.017534	0.0290318	0	0	7.3343	5.8476	5.6221	8.6914	7.043	11.9483	7.8483	8.9094	6.0425	10.3159
TCGA.CW.5587	ES.low	62	female	Stage III	T3	N0	M0	2226	0	2226,0	1	-0.408478	-0.394261	-0.0326042	-0.350978	0.229398	0.0229248	0.357035	0.146983	0.02393	0.0408289	0.0527276	0	0.0558974	0	0.013315	0.0297635	0	0	7.8735	6.4228	5.3351	9.4447	8.1045	13.1731	7.6669	9.6172	6.6083	9.7856
TCGA.CZ.4863	ES.low	51	female	Stage III	T3	N0	M0	1928	0	1928,0	1	-0.544905	0.223385	-0.385708	-0.496239	0.164437	0.0281859	0.373455	0.0904334	0.0315689	0.0361723	0.0675931	0	0.0385568	0	0.111661	0	0.0163692	0.0003	8.3844	6.5787	5.9455	9.0215	8.1581	11.3511	7.0832	10.1218	6.5369	9.1262
TCGA.A3.3320	ES.low	52	female	Stage I	T1	Nx	M0	1508	0	1508,0	1	-0.428075	-0.359041	0.200348	-0.359309	0.254872	0.381904	0	0.0290183	0.144741	0.096348	0.0168354	0	0.00420298	0.0112656	0.0168285	0.00352672	0	0.0142805	4.8907	5.9177	4.2516	5.8307	5.3193	9.2981	6.2684	6.5697	4.3298	10.2566
TCGA.A3.3324	ES.low	51	male	Stage I	T1	Nx	M0	1186	0	1186,0	1	-0.259092	-0.0349286	-0.180979	-0.311807	0.290797	0.288991	0.128998	0.0975619	0.0486328	0.0431071	0.0381904	0	0.0305849	0	0.00961745	0.00596996	0.014139	0.0004	6.0749	6.4075	4.2612	7.2807	6.2574	12.3422	6.905	7.9636	5.5906	9.1855
TCGA.A3.3326	ES.low	47	male	Stage I	T1	Nx	M0	1137	0	1137,0	1	-0.308557	0.246196	-0.192255	-0.243308	0.329165	0.176668	0.0541669	0.131589	0.0978662	0.0647502	0.0113266	0	0.0406514	0.0595098	0.00721597	0.00290805	0	0	5.8281	6.3162	6.6673	6.5734	7.4649	10.2854	6.7308	8.3105	6.443	8.9752
TCGA.A3.3365	ES.low	46	male	Stage I	T1	Nx	M0	873	0	873,0	1	-0.413237	-0.551587	0.527325	-0.179148	0.290134	0.201903	0.121691	0.0662079	0.199338	0.0436643	0.00665494	0	0.00183085	0.0349055	0.0066044	0.0203078	0	0	3.9881	4.4189	5.5111	5.7115	5.8875	8.6678	7.1328	6.6758	4.0995	10.1776
TCGA.AK.3440	ES.low	58	male	Stage I	T1	Nx	M0	2865	0	2865,0	1	-0.17744	-0.171758	-0.271805	-0.010237	0.30616	0.149234	0	0.0654534	0.0005	0.0402542	0.106044	0	0.0458676	0.0123954	0.0334562	0.0359519	0.0290116	0.0044662	3.7219	7.4134	3.5252	2.5961	3.1683	7.2316	3.3578	3.7456	2.1257	9.0384
TCGA.AK.3444	ES.low	80	female	Stage I	T1	Nx	M0	1471	0	1471,0	1	-0.372885	-0.145848	-0.12203	-0.432512	0.140199	0.11972	0.241997	0.162114	0.0467929	0.0243368	0.0729529	0	0	0.022813	0.0224153	0.129947	0.0101028	0.00661078	5.447	5.3846	2.8075	5.9915	5.5501	10.944	6.1311	7.1528	3.2423	9.295
TCGA.AK.3454	ES.low	84	male	Stage I	T1	Nx	M0	874	0	874,0	1	-0.223759	-0.417455	0.128497	-0.126162	0.131869	0.29519	0.112568	0.0883741	0.0697611	0.088998	0.0182117	0	0	0.153528	0	0.0199932	0.015345	0.00612685	4.7491	4.977	4.603	4.8957	4.8243	10.9702	5.8354	4.9704	3.8601	9.4946
TCGA.B0.5693	ES.low	47	female	Stage I	T1	Nx	M0	4074	0	4074,0	1	-0.370397	-0.266322	0.349791	-0.424179	0.311002	0.17859	0	0.0734553	0.196898	0.0521625	0.0476785	0	0.00196429	0.0653492	0.00984439	0.0275014	0.0349387	0	3.251	5.5691	1.7328	4.2633	3.7435	10.2054	6.2431	4.2084	1.7328	7.3374
TCGA.B2.3924	ES.low	73	male	Stage I	T1	Nx	M0	1092	0	1092,0	1	-0.352579	-0.0826592	-0.396588	-0.319998	0.222241	0	0.335032	0.148949	0.0253761	0	0.0766321	0	0.0344778	0	0.0405921	0.00357506	0	0.00159925	8.9097	7.3399	7.2142	9.9448	8.1121	11.669	8.3863	10.3807	7.4136	11.0329
TCGA.B2.4102	ES.low	61	male	Stage I	T1	Nx	M0	952	0	952,0	1	-0.435891	0.0956106	-0.337611	-0.175689	0.270969	0.201987	0.027451	0.104635	0.0703077	0.143797	0.0306476	0	0.00694189	0.0736341	0.0213072	0.0361142	0	0.0122083	4.529	6.2308	5.0157	5.4275	6.374	11.3609	6.5267	7.0051	5.2898	9.1894
TCGA.B8.4146	ES.low	41	female	Stage I	T1	Nx	M0	511	0	511,0	1	-0.0431599	-0.637003	-0.0776213	-0.10796	0.25132	0.167602	0	0.190411	0.0781913	0	0.0603391	0	0	0	0.0105762	0.142982	0.0174786	0	4.2095	6.5422	6.3443	6.8071	7.373	9.9631	7.4803	5.9308	5.8734	10.9986
TCGA.B8.5552	ES.low	41	female	Stage I	T1	Nx	M0	1046	0	1046,0	1	-0.266688	-0.596477	0.452934	-0.17599	0.438677	0.2049	0.0490683	0.0419588	0.03541	0.00488748	0.00442729	0.0585566	0.0349769	0.0355602	0.0189905	0.0711129	0	0.00147445	5.0972	6.248	4.7523	6.4907	6.2778	10.1986	6.8447	7.6153	5.342	8.7833
TCGA.B8.A54E	ES.low	62	female	Stage I	T1	Nx	M0	909	0	909,0	1	-0.389188	-0.0666896	-0.322071	-0.066072	0.356537	0.219177	0	0.0769856	0.0645061	0.0241519	0.0736351	0	0	0	0.0785191	0.0622679	0.0296777	0	4.1013	6.3061	5.7056	5.8873	5.3144	11.8643	4.6884	5.8692	4.6884	6.2356
TCGA.BP.4344	ES.low	75	female	Stage I	T1	Nx	M0	1666	0	1666,0	1	-0.322222	-0.503621	0.554907	-0.222206	0.38117	0.305373	0	0.0274409	0.0196656	0.167384	0.0022184	0	0.00462861	0.0508234	0.00644437	0.00457833	0.0117379	0	2.6218	5.1973	3.3392	5.0838	4.1092	9.7055	6.2469	4.4593	3.2816	8.4977
TCGA.BP.4765	ES.low	43	male	Stage I	T1	Nx	M0	2184	0	2184,0	1	-0.364019	-0.432052	0.364674	-0.432729	0.450897	0.0766455	0	0.0409236	0.0986777	0.0946581	0.0263476	0	0	0.15053	0	0.0613209	0	0	2.6841	5.1358	3.2172	4.4216	4.4216	10.9085	5.9536	3.9229	2.1736	6.2783
TCGA.BP.4766	ES.low	43	female	Stage I	T1	Nx	M0	1462	0	1462,0	1	-0.408751	-0.203944	-0.144399	-0.149418	0.209548	0.333377	0.0431262	0	0.0508302	0.138392	0.0237767	0.0128191	0	0.103842	0.0108845	0.00119727	0.0365492	0.0353372	3.3466	4.9209	1.873	3.8979	3.8093	9.1822	5.2132	4.8525	2.7272	6.3431
TCGA.BP.4775	ES.low	55	female	Stage I	T1	Nx	M0	1843	0	1843,0	1	-0.470971	-0.233304	0.0517053	-0.392969	0.181658	0.339518	0	0.0812081	0.0026059	0.170108	0.129346	0	0.00191638	0.0213914	0.0433471	0.0115249	0.00856161	0	5.8539	6.326	5.1891	7.3045	6.282	12.4194	6.5809	7.255	5.5804	8.979
TCGA.BP.4777	ES.low	46	male	Stage I	T1	Nx	M0	1731	0	1731,0	1	-0.295488	0.134528	-0.301721	-0.237733	0.231372	0.128377	0.301962	0.0874464	0.0101368	0.00971894	0.022408	0.0137395	0.0222348	0	0.0752698	0	0.00328599	0.00130691	8.168	6.0087	7.0837	9.0778	8.4968	11.4937	7.701	9.9973	7.8289	9.5244
TCGA.BP.4789	ES.low	48	male	Stage I	T1	Nx	M0	1489	0	1489,0	1	-0.128399	-0.696637	0.53016	-0.34204	0.305468	0.207248	0.0574522	0.0675222	0.111742	0.0315752	0	0	0.017374	0.106132	0	0.0954874	0	0	2.5743	5.4304	3.1355	4.0814	3.7807	11.5175	5.566	4.9463	3.8173	7.9044
TCGA.BP.4961	ES.low	47	male	Stage I	T1	Nx	M0	1935	0	1935,0	1	-0.0531869	-0.629629	0.446696	-0.242421	0.366319	0.203114	0.0409706	0.0220759	0.115213	0.0207666	0.0354375	0.00483145	0	0.11732	0	0.0668016	0	0.00715009	3.6145	5.4254	2.6976	3.9832	4.6677	9.8623	6.0627	5.3676	3.4431	6.6757
TCGA.BP.4965	ES.low	46	male	Stage I	T1	Nx	M0	1871	0	1871,0	1	-0.270068	-0.651463	0.261747	-0.0826745	0.350549	0.250319	0.016082	0.0914563	0.104856	0.0200115	0.0777245	0	0.0007	0.0132445	0.0240196	0.0367039	0.00632895	0.00802748	4.2447	6.0909	2.8672	5.1692	5.5092	10.4978	6.6489	6.5248	3.8135	6.9879
TCGA.BP.4976	ES.low	77	male	Stage I	T1	Nx	M0	1632	0	1632,0	1	-0.0774736	-0.561752	0.0752857	-0.0888985	0.359072	0.206919	0.0172338	0.0659311	0.0673817	0.059087	0.102279	0	0	0.0559347	0.0101187	0.033932	0.00414753	0.0179636	3.9851	4.4837	2.0938	4.8535	4.383	11.3127	5.4757	5.6885	3.5622	6.9998
TCGA.BP.4977	ES.low	57	male	Stage I	T1	Nx	M0	454	0	454,0	1	-0.0265094	-0.0467784	-0.428973	-0.0207616	0.349726	0.250532	0.023265	0.105202	0.0642237	0.0238929	0	0.0280264	0.0718554	0.0303191	0.0223731	0.0283614	0	0.00222266	4.8391	5.7815	3.8734	5.7148	6.1463	12.0648	5.8057	7.0598	4.5062	8.7563
TCGA.BP.4987	ES.low	41	female	Stage I	T1	Nx	M0	1124	0	1124,0	1	-0.295717	-0.188399	0.232191	-0.297428	0.275139	0.126302	0.196339	0.0965309	0.0509536	0.0445071	0.0327185	0	0.0128006	0.0719601	0.0372666	0.0486563	0.0062862	0	6.1554	5.6918	3.7483	6.7294	6.4349	11.279	6.211	7.7171	5.5553	7.1261
TCGA.BP.4991	ES.low	54	male	Stage I	T1	Nx	M0	1413	0	1413,0	1	-0.32615	-0.580765	0.325715	-0.109634	0.289493	0.243251	0	0.0772347	0.0724813	0.0694119	0.0264894	0	0.0149865	0.112627	0.0306731	0.0319692	0.0190461	0.00357197	3.2427	4.9859	3.2018	4.8201	5.3179	9.4	6.5319	5.5054	4.4702	8.376
TCGA.BP.4999	ES.low	56	male	Stage I	T1	Nx	M0	1266	0	1266,0	1	-0.382466	-0.553498	0.584842	-0.280761	0.288866	0.336792	0	0.0625527	0.142496	0.0678095	0.0127646	0	0	0.0255175	0.00332583	0.0295494	0.0230637	0	3.3483	6.0642	3.7469	4.41	4.5988	8.1085	6.2497	4.8228	3.8852	8.0885
TCGA.BP.5004	ES.low	53	male	Stage I	T1	Nx	M0	1126	0	1126,0	1	-0.206378	-0.287739	-0.162208	-0.297228	0.191313	0.102466	0.0229209	0.0737311	0.0328142	0	0.0322196	0.401558	0.039575	0.0218276	0.00280859	0.0649488	0	0	5.042	4.8589	4.0852	5.4747	5.1629	11.6779	6.4497	6.7698	4.7923	8.2163
TCGA.BP.5008	ES.low	46	male	Stage I	T1	Nx	M0	1071	0	1071,0	1	-0.370134	-0.55934	0.487089	-0.0799188	0.266563	0.259292	0.110624	0.107075	0.0508153	0.0130602	0	0.042121	0	0	0.0134084	0.088679	0.0102628	0.0327442	6.7234	6.8413	6.2188	6.6819	7.3563	10.655	7.3668	7.6654	6.6391	8.4077
TCGA.BP.5192	ES.low	59	male	Stage I	T1	Nx	M0	714	0	714,0	1	-0.329621	-0.495479	0.297271	-0.204287	0.297291	0.213948	0.0737523	0.102386	0.0786374	0.0133498	0.0664124	0	0.0167168	0.0245776	0.0383017	0.0293478	0.041809	0	3.2517	4.9918	2.3029	4.2993	3.9777	9.484	5.6678	5.5502	3.2011	8.9949
TCGA.CJ.4886	ES.low	42	female	Stage I	T1	Nx	M0	1952	0	1952,0	1	-0.324604	-0.583055	0.421772	-0.28929	0.305653	0.148633	0.206147	0.128344	0.0134724	0.0035682	0.0464038	0	0.0230826	0.0285927	0.0137875	0.0823169	0	0	6.8767	5.8375	3.7488	7.9973	7.0008	12.017	6.7204	8.386	4.9964	9.6088
TCGA.CJ.4893	ES.low	76	female	Stage I	T1	Nx	M0	750	0	750,0	1	-0.370793	-0.278023	0.170947	-0.290648	0.243865	0.147325	0.303927	0.0819343	0.0184191	0.0663037	0.0465751	0	0.0189415	0.0321143	0.00731533	0.0332797	0	0	6.2571	6.3897	6.0917	8.7052	7.6798	12.8947	7.841	8.468	5.2411	10.9113
TCGA.CJ.4899	ES.low	42	male	Stage I	T1	Nx	M0	1528	0	1528,0	1	-0.364978	-0.527271	0.419053	-0.25917	0.506271	0.158873	0.0407652	0.0390599	0.101252	0.0113822	0	0	0.0238563	0.027402	0	0.0911381	0	0	4.4545	6.1201	3.6825	4.9801	5.2334	9.7137	6.9029	6.6657	3.8843	6.1816
TCGA.CJ.5686	ES.low	59	female	Stage I	T1	Nx	M0	2038	0	2038,0	1	-0.0196548	-0.459943	-0.372261	0.0288268	0.321465	0.233045	0.12846	0.0853265	0.0187101	0.0482071	0.0583194	0	0	0.0415609	0.0116485	0.0299296	0	0.0211565	6.4622	5.7738	4.9721	7.454	6.1305	10.3209	6.8706	7.8242	5.0808	9.8909
TCGA.CW.5583	ES.low	51	female	Stage I	T1	Nx	M0	2489	0	2489,0	1	-0.265365	-0.590527	0.302447	-0.216736	0.231579	0.0931885	0.0955564	0.100828	0.0643205	0.0323084	0.0784809	0	0.0384353	0.0825223	0.00456403	0.138282	0.00432319	0.0308498	3.5535	5.4783	3.0105	5.97	3.9471	10.0537	6.0187	6.0575	3.2151	8.4484
TCGA.CW.6093	ES.low	73	male	Stage I	T1	Nx	M0	3146	0	3146,0	1	-0.408252	-0.551902	0.449338	-0.311519	0.262955	0.168077	0.0136593	0.0310364	0.0751422	0.236324	0	0	0.00686262	0.127714	0	0.077278	0	0.001	2.2805	4.8243	1.193	4.6319	4.2726	8.1198	5.5139	4.4799	1.7008	8.6885
TCGA.CZ.4862	ES.low	46	male	Stage I	T1	Nx	M0	3271	0	3271,0	1	-0.360599	-0.180883	-0.27149	-0.0700711	0.21868	0.095926	0.373021	0.142053	0.0188156	0.0192145	0.0533496	0	0.0367786	0	0.0343226	0	0	0	8.2591	7.1276	5.6175	8.97	8.0076	11.0942	7.8911	10.0324	6.2104	10.5155
TCGA.CZ.4866	ES.low	79	female	Stage I	T1	Nx	M0	3267	0	3267,0	1	0.0229558	-0.03849	-0.525948	-0.229363	0.402856	0.33075	0	0.0002	0.103424	0.0505957	0.0130639	0.0173989	0.00113688	0.060469	0	0	0.00827621	0	4.0085	6.073	2.2892	3.9241	3.6096	12.5308	5.6488	5.6155	3.5261	8.2437
TCGA.DV.5569	ES.low	29	female	Stage I	T1	Nx	M0	355	0	355,0	1	-0.249229	-0.442952	-0.0454825	-0.0499947	0.327312	0.217613	0.0611405	0.125805	0.0302489	0.0298086	0.0507387	0.00960466	0.0352304	0.0211687	0.015567	0.0593602	0.0093873	0.00701502	5.8237	6.3677	4.0695	6.8999	5.6724	11.1351	6.4444	7.1942	4.8677	7.2739
TCGA.EU.5904	ES.low	47	female	Stage I	T1	Nx	M0	551	0	551,0	1	-0.427241	-0.417965	0.504547	-0.364117	0.282942	0.220874	0.051311	0.0787571	0	0.0738088	0.0599492	0	0	0	0.0458591	0.109695	0.0243518	0.0120394	4.748	6.1511	3.5582	4.4957	5.8068	9.2167	7.4594	6.9693	4.0401	11.5609
TCGA.EU.5906	ES.low	55	male	Stage I	T1	Nx	M0	206	0	206,0	1	-0.370046	-0.563714	0.359655	-0.204853	0.396268	0.266269	0	0.0649488	0.036469	0.0638409	0.0346897	0	0.00283514	0.0749082	0.00957458	0.0363296	0	0.0101811	4.1557	5.6037	2.7413	5.1536	5.1536	11.3752	6.3665	6.0418	3.7357	9.2226
TCGA.T7.A92I	ES.low	47	female	Stage I	T1	Nx	M0	356	0	356,0	1	-0.359496	-0.0948066	-0.219386	-0.314177	0.331304	0.274707	0.112674	0.00152539	0	0.155444	0.00907489	0	0	0.0535762	0.0191593	0.0240128	0	0	4.2666	8.9854	5.9547	4.221	3.6284	11.16	6.1618	5.3677	3.5569	3.1822
TCGA.AK.3453	ES.low	58	female	Stage II	T2	Nx	M0	2531	0	2531,0	1	-0.28386	0.0263106	-0.221227	-0.179745	0.452027	0.0994968	0.0739007	0.00502199	0.185739	0.0462494	0.0405188	0	0	0	0.0328607	0.0509407	0.0004	0	1.2255	7.44	2.2266	3.7419	1.7407	7.4483	5.0641	4.3556	1.0027	4.5699
TCGA.B2.A4SR	ES.low	61	male	Stage II	T2	Nx	M0	507	0	507,0	1	-0.384908	-0.262099	0.35398	-0.241873	0.27002	0.201496	0.0942258	0.122336	0.0864268	0.0385746	0.0391237	0	0.0007	0.0671054	0.0579596	0.0176684	0.00201267	0	6.2664	6.4495	5.3615	5.2489	6.3575	8.7309	6.6232	7.4208	5.2194	10.2437
TCGA.CJ.6032	ES.low	63	female	Stage II	T2	Nx	M0	3639	0	3639,0	1	-0.425273	-0.15845	-0.110232	-0.11086	0.156174	0.279172	0.0426588	0.0714345	0.0320435	0.123062	0.0674415	0.0124045	0.0151814	0	0.105017	0	0.0419577	0	5.7855	5.5084	3.3726	6.8347	5.6455	9.6778	6.6185	6.9979	4.8616	10.261
TCGA.CZ.5463	ES.low	76	male	Stage II	T2	Nx	M0	662	0	662,0	1	-0.208555	-0.42957	-0.469599	-0.121909	0.297379	0.187779	0.0784592	0.199478	0.0380667	0.00849593	0.0530427	0	0.018634	0	0.0418492	0.0252221	0.0195427	0	5.2785	6.49	3.9189	6.5845	5.9251	11.5986	6.8736	7.3092	5.0229	10.2745
TCGA.BP.4347	ES.low	74	male	Stage III	T3	Nx	M0	1367	0	1367,0	1	-0.499293	-0.0523983	0.386407	-0.540646	0.240749	0.13791	0.145096	0.110748	0.0760865	0.0319508	0.0734039	0	0.00486275	0.0416352	0.0448412	0.0915427	0	0	5.1875	6.27	4.5534	6.8975	6.0225	12.8134	6.3042	6.7107	4.8597	8.4374
TCGA.BP.4972	ES.low	43	female	Stage III	T3	Nx	M0	1502	0	1502,0	1	-0.0748578	-0.614418	0.323594	-0.147203	0.467667	0.204654	0	0.0402523	0.0911166	0.0738758	0	0.0225808	0.001	0.0581798	0.0216088	0.00660132	0.0124732	0	4.1742	6.8446	2.8866	5.9731	5.9677	10.42	7.6873	6.6888	4.0352	10.3267
TCGA.CJ.4916	ES.low	69	female	Stage III	T3	Nx	M0	1373	0	1373,0	1	-0.496102	0.558487	-0.382094	-0.36777	0.178721	0	0.466686	0.0924075	0	0.00229562	0.0910132	0	0.0509065	0	0.0801136	0	0.00959007	0	9.061	6.0191	7.0682	10.6504	9.247	12.5811	7.3701	10.7348	6.9207	11.5335
TCGA.CZ.5457	ES.low	62	male	Stage III	T3	Nx	M0	2754	0	2754,0	1	-0.150869	-0.373254	-0.031882	-0.0555312	0.484573	0.0549194	0.154293	0.0690673	0.068347	0.0214866	0.0878187	0	0.0118822	0	0.0009	0.0162252	0.0176612	0.00763039	5.5995	6.0483	3.2107	6.7714	5.2871	11.8675	6.8249	7.7647	3.8646	9.0701
TCGA.A3.3313	ES.low	59	male	Stage I	T1	N0	M0	735	1	735,1	1	-0.352932	-0.284821	-0.00837872	-0.190521	0.190287	0.446643	0	0.0143883	0.135971	0.105259	0.0106038	0	0.001	0.0336854	0.0007	0.00249645	0.0441298	0	2.8406	8.1445	2.3888	3.0564	2.7609	11.091	5.4129	4.1518	2.4912	7.0567
TCGA.A3.3376	ES.low	51	male	Stage I	T1	N0	M0	1696	1	1696,1	1	-0.398104	-0.527461	0.507879	-0.377121	0.304938	0.191618	0.0978518	0.0110508	0.122977	0.221966	0.00475368	0	0.0005	0.0284486	0	0.0104299	0	0	4.1403	5.3032	3.3486	5.1502	5.1801	9.2527	6.8481	5.9608	3.6056	7.6066
TCGA.B0.4834	ES.low	49	male	Stage I	T1	N0	M0	2090	1	2090,1	1	-0.333833	-0.489418	0.207923	-0.316527	0.268278	0.150895	0.0490469	0.0236747	0.180321	0.0540864	0.0756641	0	0.00174209	0.0326367	0.0269874	0.0863976	0.0415609	0	0	7.3264	0.9758	2.132	1.9635	5.6525	3.5989	2.7144	0.5688	8.0361
TCGA.B0.4838	ES.low	69	female	Stage I	T1	N0	M0	834	1	834,1	1	-0.301392	0.39755	-0.325689	-0.309142	0.144492	0	0.463269	0.0762617	0.0257731	0.00139827	0.0669999	0	0.066378	0	0.07089	0	0.0195219	0.0005	8.6219	6.967	6.8302	9.9201	8.7411	11.6201	7.385	10.2903	7.3172	9.0102
TCGA.B0.4945	ES.low	75	female	Stage I	T1	N0	M0	2145	1	2145,1	1	-0.523891	-0.262986	0.393919	-0.239363	0.122238	0.265981	0.045931	0.0627552	0.117973	0.0780417	0.0755026	0.0260824	0.0520795	0.0574486	0.0584983	0.00415228	0.0275419	0	3.8134	5.7823	4.1788	5.6592	5.2621	8.4769	6.2687	6.2711	3.7664	9.7149
TCGA.BP.4340	ES.low	70	female	Stage I	T1	N0	M0	562	1	562,1	1	-0.59055	0.0945313	-0.309708	-0.392443	0.247338	0.155411	0.0486046	0.147513	0.0387784	0.0349952	0.0733743	0	0.0108992	0.0849808	0.0415375	0.095068	0.0168464	0	4.5079	5.0966	4.6996	5.2604	5.8141	11.476	4.7478	6.041	4.1971	9.0865
TCGA.B0.4852	ES.low	78	female	Stage II	T2	N0	M0	1121	1	1121,1	1	-0.332324	-0.337432	0.0553857	-0.356386	0.265945	0.200089	0.0475615	0.125978	0.0319288	0.0308879	0.0586021	0.0149124	0	0.0687599	0.0180953	0.112367	0	0.013825	4.5291	5.2714	4.2815	5.7591	5.9915	12.6612	6.1179	6.6873	4.8044	10.786
TCGA.CZ.4864	ES.low	86	male	Stage II	T2	N0	M0	2830	1	2830,1	1	-0.582471	0.227595	-0.455576	-0.38478	0.256025	0.0725633	0.30513	0.186687	0.03291	0.0143235	0.0352564	0	0.042204	0	0.0441331	0	0.00304841	0	7.9255	7.095	5.9578	9.032	7.4325	10.866	8.0355	9.4976	6.933	10.7108
TCGA.A3.3352	ES.low	NA	male	Stage III	T3	N0	M0	561	1	561,1	1	-0.268647	-0.221156	-0.0728517	-0.198557	0.345074	0.16136	0.0350104	0.110392	0.0669994	0.0910476	0	0	0.0242098	0.11079	0	0.0551176	0	0	3.8366	5.7924	4.3698	5.288	5.118	12.0499	6.7246	6.0837	4.1382	10.8714
TCGA.B0.4693	ES.low	72	female	Stage III	T3	N0	M0	77	1	77,1	1	-0.394102	-0.239574	-0.227116	-0.177981	0.242101	0.1248	0.253027	0.124865	0.0227528	0.0494938	0.0601828	0	0.0323696	0.0114927	0.0161181	0.0499338	0	0.00956788	6.4654	6.316	5.5745	7.3111	7.2901	11.1656	6.7795	8.392	5.2498	10.2666
TCGA.B0.4696	ES.low	58	male	Stage III	T3	N0	M0	866	1	866,1	1	-0.15286	-0.145676	-0.189418	-0.092591	0.151148	0.342302	0	0	0	0.0499397	0.0002	0.35762	0.00591669	0.00956449	0.0306243	0.0261374	0.00735959	0	1.6089	0.597	1.3435	6.9058	1.833	7.4322	3.2018	4.8109	2.0269	1.833
TCGA.B0.5075	ES.low	77	female	Stage III	T3	N0	M0	637	1	637,1	1	-0.0192372	0.194928	-0.601062	-0.173981	0.496156	0.0654389	0.143411	0.0345728	0	0	0.0317456	0.152192	0.0212975	0.0107455	0.0331912	0.00326069	0	0.0043976	6.2436	5.9418	4.7378	7.9993	6.8989	11.7731	6.2498	8.7992	6.1074	8.6091
TCGA.BP.4346	ES.low	57	male	Stage III	T3	N0	M0	1493	1	1493,1	1	-0.550672	0.522561	-0.341713	-0.321672	0.150523	0	0.512193	0.0860504	0.0130242	0.0370286	0.0112456	0	0.105108	0	0.0621778	0	0.0226485	0	9.6209	6.7127	7.351	10.6246	8.8963	10.7951	7.4377	10.7217	7.5103	10.335
TCGA.CJ.4894	ES.low	58	male	Stage III	T3	N0	M0	841	1	841,1	1	-0.529521	-0.119162	-0.399821	-0.191389	0.198731	0	0.427916	0.0894538	0.00358424	0.0398511	0.086758	0	0.071529	0	0.0644777	0.0156769	0.00202282	0	8.0045	6.3311	5.7049	9.5666	8.0567	9.5623	7.4937	10.056	6.3369	9.3525
TCGA.BP.5168	ES.low	75	male	Stage I	T1	Nx	M0	1463	1	1463,1	1	-0.284352	-0.483514	0.229728	-0.160246	0.172583	0.18302	0.107825	0.128893	0.0859965	0.0352832	0.0364051	0.0535547	0.071987	0.0115169	0.0518964	0.00873905	0.0487977	0	5.2721	4.431	3.5241	5.4844	5.1879	10.9492	6.3875	6.4187	4.4884	10.5077
TCGA.BP.5173	ES.low	75	male	Stage I	T1	Nx	M0	62	1	62,1	1	-0.25498	-0.236493	-0.0476906	-0.325796	0.164028	0.0736305	0.405359	0.0564689	0.0460233	0.0105797	0.0670973	0.0008	0.0733633	0	0.0586873	0.0134874	0.0212431	0	7.3262	6.1201	4.1589	8.5812	7.6911	12.0836	7.2237	9.5603	6.6006	10.2526
TCGA.B0.5099	ES.low	88	female	Stage III	T3	Nx	M0	485	1	485,1	1	-0.367514	-0.144241	0.127559	-0.284356	0.250087	0.196934	0.0183795	0.0698108	0.0507769	0	0	0.165147	0.00881904	0.109739	0.0516143	0.058899	0	0	2.402	5.0589	2.402	5.0589	3.4248	10.3642	6.0024	3.8029	2.0414	9.7995
TCGA.BP.4164	ES.low	51	female	Stage III	T3	Nx	M0	992	1	992,1	1	-0.191926	0.262902	-0.331348	-0.248454	0.116202	0.265136	0	0.0476379	0.171428	0.0619302	0.0645061	0.0332187	0.0294807	0.108821	0.090282	0.0005	0	0	5.384	5.5306	4.5785	6.4241	5.4221	9.1204	5.3449	6.7922	3.6696	9.5438
TCGA.B0.4698	ES.low	75	male	Stage IV	T4	Nx	M0	42	1	42,1	1	-0.172044	0.175213	-0.413575	-0.18443	0.206754	0.0696097	0.360156	0.0976298	0.0168307	0	0	0.0134235	0.0145199	0	0.123698	0	0.0423326	0.0122189	8.2451	9.1817	7.7555	10.4299	8.61	10.251	9.0436	9.1019	6.6522	10.8276
